# Supplementary material for: Evolution and functional diversification of catalase genes in the green lineage
Source: BMC Genomics. 2022 Jun 1;23:411. doi: 10.1186/s12864-022-08621-6 (PMC9158360; doi:10.1186/s12864-022-08621-6)
Supplement: Supplementary file 6 — Additional file 6: Table S1. The detail information of CAT genes in each species. [file 12864_2022_8621_MOESM6_ESM.xlsx]

## Sheet: Sheet1
Table S1 The detail information of CAT genes in each species
Species name	Gene ID	Gene name	Length	Protein sequence
Dunaliella salina	Dusal.0181s00017.1	Ds_CatX1	493	MDPYKHRPSSAYDTPYMTTNSGAPVWNNNSSLTVGPRGPILLEDYHLVEKLAQFDRERIPERVVHARGAVAKGFFEVTHDVSHLTCADFLRAPGVQTPVIVRFSTVVHERGSPETLRDPRGFAVKFYTREGNFDMVGNNMPVFFVRDGMKFPDMVHAFKPNPKTNQQEPWRIMDFLSHHPESTHMLTFLLDDVGIPKCYRTMPGFGVHAFKMLSRDGRETFVKFHWKPKQGEHNLLDDEAVIVGGSNHSHATKDLYEAIAAGDYPEWTLYIQTMDPKDEDKFNFDPLDVAKTWPEDIFPLQPIGRMVLNRNPDNFFAENEQVAFCPAIVVPGIAYTDDKMLQTRIFSYADTQRHRLGPNYLMLPVNAPKCAYHNNHHEGFMNFMSRDEEINYFPSRFDP…
Chlamydomonas reinhardtii	Cre09.g417150.t1.2	Cr_CatX1	493	MDPAKIRPSSAYNTPYWTTNSGAPVWNNNNSMTVGTRGPILLEDYHLVEKLAQFDRERIPERVVHARGAAAKGFFEVTHDISALTAADFLRAPGVQTPVIVRFSTVVHERGSPETLRDPRGFAVKFYTREGNFDMVGNNMPVFFIRDGMKFPDMVHAFKPNPKSHIQEAWRIMDFLSHHPESCHMLTFLLDDAGIPLNYRHMPGFGVHTMKLINKAGRETYVKFHWVPKCGEKYLLDDEAVMVGGANHSHATKDLFDAIAAGDYPEWALMVQTMDPADEDKFDFDPLDVTKTWPESLFPMQPVGRMVLNRNVDNFFNENEQVAFCPAIIVPGIGYSDDKLLQTRIFSYADTQRHRLGPNYLLLPVNAPRAPHHNNHHEGFMNFMHRDEEINYFPSRFDP…
Volvox carteri	Vocar.0011s0197.1	Vc_CatX1	493	MDPSKVRPSSAYNSPYWTTNSGAPVWNNNNSMTVGPRGPILLEDYHLIEKLAQFDRERIPERVVHARGAAAKGFFEVTHNVSHLTAADFLRAPGVQTPVIVRFSTVVHERGSPETLRDPRGFAVKFYTREGNYDMVGNNMPVFFIRDGMKFPDMVHAFKPNPKSHIQEAWRIMDFLSHHPESAHMLTFLLDDAGIPLNYRHMPGFGVHTFKLINRAGKETYVKFHWIPKCGEKYLLDDEAVLVGGANHSHATKDLYDAIAAGDYPEWTLMIQTMDPADEDKFDFDPLDVTKTWPESLFPLQPVGRMVLNRNVDNFFNDNEQVAFCPAIIVPGIGYTDDKLLQTRIFSYADTQRHRLGPNYLLLPVNAPRCPHHNNHHEGFMNIMHRDEEINYFPSRFDP…
Mesostigma viride	Mesvi2180S00383	Mv CatX1	492	MDPYKHRASSAYDSSFWTTNSGAPVFNNNNSLTVGERGPILLEDYHLLEKLRNFDSERIPERVVHARGASAKGFFEVTHDVSHLTCADFLRAPGVQTPMIVRFSTVIHERGSPETLRDPRGFAVKFYTREGNFDLVGNNLPVFFIRDGIKFPDMVHALKPNPQTHIQEDWRIWDFFSHVPEAIHMFSFLLDDNGIPSDYRHMEGFGVHTFRLLNKAGKETLCKFHWVPTCGVKFLMDDEAVLVGGKNHSHATKDLTDAIARGEYPEWKLMIQTMEPADQDKFDFDPFDVTKIWPEALFPLQPVGRMVLNKNIDNFHLENEMLAFCPAIVVPGVSYSDDKLLQTRVFSYPDTQRHRLGANYLLLPPNAPKCAHHNNHHDGFMNFMHRDEEVNYFPSRLDP…
Klebsormidium flaccidum	kfl00287_0090_v1.1	Kf_CatX1	536	MAVGSSNGSANGAAPNGAHVKGMSDGAASADNPRVGSDGKTPLLTTGGGHPVSDDNNSVSIGGRGQLLLEDFHLLDKLAHFDRERIPERVVHANGSGAHGYFEVTQDVSDLCKAAFLSEVGKRIPVLSRFSTVGLESGSADTVRDPRGFSVKFYTEEGIWDMVGNNTPIFFMRDPIKFPDFIHTQKRHPSKHVKDPDVFWDFLTLTPESFHQVLILFSPRGVPDGYRHMNGYGSHTFKWVNKEGQANWVKFHFKTDQGIKNLTHEEGVKLAGIDPDYAKKDLYNSIEAGDFPSWTFFVQVMSLEQAETFKWDPFDLTKVWPHKEFPLREVGRFTLDRNPTNYFNEIEQAAYSPAHMPPGIEASPDRMLQARLFSYDDTARHRLGPNYLLLPINRCPFAK…
	kfl01057_0030_v1.1	Kf_CatX2	505	MGSYRGPILTNGAGHPVSDDNNSVTIGETGSILLEDFHLLDKLAHFDRERIPERVVHAKGAGAHGYFEVTHDVSDICKAKFLDRVGKRTRCFTRFSTVGGESGSADTARDPRGFAVKFYTEEGIYDLVGNNTPVFFIRDPLKFPDFIHTQKRNPETHLKDPDMFWDFLSLVPESVHQVMILFSPRGTPDGYRFMNGYGSHTFKWVNDHGKAHWVKIHYKTDQGIKNLTTEQADHLAGSDPDYATRDLSNAIKRGEYPSWTFYVQAMPLEDAERFDWDPFDLTKVWPHKQYPLRQFGRMVLNRNPANYFAEVEQAAFSPAHMVPGIEPSPDRMLQGRLFSYDDTHRHRLGPNYLQIPINRPINPQSNHQRDGLMTVNENGGAMPNYFPNSVEGTPAPQPQ…
	kfl00027_0240_v1.1	Kf_CatX3	583	MASSAMASRVAEKGLQGQSIFQRVQDNKQFLTGTAFAAPPACQGCAQLRREARQQAPRAGLFNGNGKPGEHYIKPKETLTTASGKPVGDNTNSITAGRRGPLLLAEDFHLYEKNVHFNRERIPPRSVHEKGAGAFGTFTVTKDISKYTKAKLFDRIGKKTEIFARWSVVAGEHGSADSVRDPRGFAVKFYTDEGNWDLVGNNTPIFFIRDPLKFPDLIHSQKRDVRGLRSWTMRWDFWGHSPEATHQVLWLMGDRGLPKSYRHMNGYGSHTFSLVNDNNERVWCKFHMKSEQGNESYTDEEGIALSGENPDLFNEDLFTNIQNGNGPKWKMFIQVMTDKQADEVPYDPFDLTKIWPHKEFPLHEVGELHFDRNPVNYFQDVEQASFAPANVVPGIGYSP…
	kfl00012_0090_v1.1	Kf_CatX4	651	MLGAWKAGRPNWGSGVPGRKAVGALAALVGLLLVASIVHRLLALPVTYHSAPGDSLRVVELYGQWKNPAERDRGAGLVFVSRALNCTKWVEPTYDQQKTADGNPVVVTFTRLLEQSSNFVKDKMTASNGDANGSAEVKTTSSGAAANQQKMGSDGKTPLYTSGGGHPIQDDNNSFTVGDGGLILMEDFTLIEKLAHFNRERIPERVVHASGQGGHGYFEVTKDVTHLCKANFLSEVGKRTPILARFSTVGFESGGADTVRDPRGFSVKFYTEEGNWDMVGNNTPVFFIRDPSKFPDLIHTQKRHPAKHTKDPDMFWDFLSLVPESFHQVLILFSPRGVPVSPRYMNGYGSHTFKWVNKEGQFNWVKFHFKTNQGIKNWTHQEAVKVAGESPDSAKEDLY…
	kfl00404_0100_v1.1	Kf_CatX5	630	MSASSVRLSLSPCISALRSSSSYAGSAPLRQFGFPAIFSTSGKRYHATRAEGTMDRVKNAVGQGIESVKLAVQDPDVHEAASRPGTSLGTKMEKGLEKGAELAETTAKKINPDIMTTLDGRPLGDNYNSISAGKQGPLLLTEDINLYEKNAALNRERVVPRVVHAKGVGAFGKFTVTNSDMAKYTEAKVFESGKSTEIFCRWSGVTAEHGNSDSVRDIRGFALKFYTEDGNWDLVGNNSPIFFFRDPVKFPDLVHSLMRDPRGLKSWVHRWDFWGLTPESVHQVLWLFGDRGIPKSYRYMNGYGVHAFSMINKDKERVWVKYHFHSQQEIKNLTSEEGIDLSGKDPDFFNKDMINAIRSGEYPKWKMHIQVMTEQQAEQLSHDPFDVTKVWSRHDFPLI…
Chara braunii	GBG70016	Cb_CatX1	492	MDPYRFRPSSAHNSTFWTTNSGAPVWNNNNSLTVGNRGPILLEDYHLIEKLANFDRERIPERVVHARGASAKGFFEVTHDVSHLTCADFLRAPGVVTPLIVRFSTVIHERGSPETIRDPRGFAVKFYTREGNFDMVGNNMPVFFIRDGMKFPDMVHALKPNPKNHIQEDWRIMDFFSHHPESLHMFTFLFDDVGIPKNYRHMPGFGVHTFKLINREGKETYCKFHWVPTCGEECLLEEEAVVVGGTNHSHATKDLYDAIAGGDYPEWKLYVQTMEIADQFNFDFDPLDVTKTWPEEMFPLQPVGRMVLNKNIDNFFAENEMLAFCPAIIVPGIYYTDDKLLQTRIFSYADTQRHRLGPNYLLLPVNAPKCAHHNNHHDGFMNFMHRDEEVNYFPSRYDP…
Physcomitrella patens	Pp3c13_20000V3.1	Pp_CatX1	513	MAPPSNQAKSDGVHEGVSKQQPTYTTLAGHPVSDDNNSLTIGESGNTLFEDLHLFEKNAHFNRERIPERVVHAKGAGAHGYFEVTHDVTDICKAAFLSEVGKRTPVLGRWSTVTGESGFPDTARDPRGFSIKFYTEEGNWDMVGNNTPVFFVRDAIKFPDLIHSQKRNPATHMKDPNAFWDFLSLVPESLHQVLITFSPRGVPDGHRHMHGYGSHTYKWVNKEGKAHWVKFHFLSDQGIKNLTHERAVELAGINPDYSTEDLFQNIQNGNGPSWTFKVQVMPLEDAPQYRFDPFDLTKVWSHKDYPLREVGKLKFDRNPTNYFAEVEQASFSPGHFVPGIEASPDRVLQARLFAYDDASRYRLGSNYLQIPVNRCPFAKVQTYARDGFMNVSDNGGSNP…
	Pp3c18_13590V3.1	Pp_CatX2	534	MAPGFLNYVGHTIFRFGGGGDGNGKSGATEDDEPLRLGHSGEPLYTTLGGHPVSDDNNSVTVGESGTLTFEDLHLFEKNAHFNRERIPERVVHAKGAGAHGYFEVTHDVTDLCKAKLFDEVGKKTPVFARFSTVTGESGFPDTARDPRGFALKFYTEEGNWDMVGNNTPVFFVRDALKFPDLIHSQKRNPQTHMKDPNAFWDFLSLVPESLHQVLITFSPRGVPDGHRHMHGYGSHTYKWINKEGKAHWVKFHFISDQGIKNLTHERAVELAGINPDYSTEDLFQNIQKGNGPSWTFKVQVMPLEDAASYRYDPFDLTKVWPHKDYPLREVGKLKLDRNPTNHFAEVEQSSFSPAHMVPGIEASPDRVLQARLFAYDDAGRYRLGSNHLQIPINQCPFA…
	Pp3c18_14590V3.1	Pp_CatX3	492	MDPYKYRPSSQYDTPFWTTNQGAPVWNNNNSLTVGPRGPVLLEDYHLVEKLAQFDRERIPERVVHARGASAKGFFEVTHDISHLTCADFLRAPGVQTPVIVRFSTVIHERGSPETLRDPRGFAVKFYTREGNFDMVGNNIPVFFIRDGIKFPDMIHALKPNPKSHIQEPWRIMDFFSHVPEACNMFTFVFDDIGIPADYRHMEGFGVHTFKLITKAGKETYVKFHWKPTCGVKSLLDEEAVMVGGANHSHATQDLYDSIASGNFPEWKLMIQTMNPADEDKFDFDPLDDTKIWPEDMFPLQPVGRMVLNRNIDNFFAENEQLAFCPGVIVPGIYYSDDKMFQTRIFSYSDTQRHRLGPNYLMLPVNAPKCAHHNNHHEGFMNFMHRDEEVNYFPSRFDP…
	Pp3c19_6540V3.1	Pp_CatX4	581	MTFEMATLAPIRGLAPRNSCAPLRAHESSDGLRPSLRGTKLCVKFPAMATDSMKSGRNTILASQNGNGNGNGKSSAQGSAQPCLGNSGKPLYTTLGGHPVSDDNNSLTVGESGTVTLEDLHLFEKNAHFNRERVPERVVHAKGAGAHGYFEVTKDVSDLCKAGLFSEVGKRTPVFARFSTVTGESGYADTARDPRGFSLKFYTEEGNWDMVGNNTPVFFVRDAAKFPDLIHSQKRNPQTHMKDPNAFWDFLSLVPESLHQVLITFSPRGVPDGHRHMHGYGSHTFKWVNKEGKAHWVKFHFISDQGIKNLTHERAVELAGINPDYSTEDLFQNIQNGNGPSWTFKVQVMPLEDAPSYRWDPFDLTKVWPHADYPLREVGKLKLDRNPTNYFAEVEQASF…
	Pp3c19_6580V3.1	Pp_CatX5	581	MTFEMATLAPIRGLAPRNSCAPLRAHESSDGLRPSLRGTKLCVKFPAMATDSMKSGRNTILASQNGNGNGNGKSSAQGSAQPCLGNSGKPLYTTLGGHPVSDDNNSLTVGESGTVTLEDLHLFEKNAHFNRERVPERVVHAKGAGAHGYFEVTKDVSDLCKAGLFSEVGKRTPVFARFSTVTGESGYADTARDPRGFSLKFYTEEGNWDMVGNNTPVFFVRDAAKFPDLIHSQKRNPQTHMKDPNAFWDFLSLVPESLHQVLITFSPRGVPDGHRHMHGYGSHTFKWVNKEGKAHWVKFHFISDQGIKNLTHERAVELAGINPDYSTEDLFQNIQNGNGPSWTFKVQVMPLEDAPSYRWDPFDLTKVWPHADYPLREVGKLKLDRNPTNYFAEVEQASF…
	Pp3c22_11690V3.1	Pp_CatX6	492	MDPYKYRPSSQYNTPFWTTNQGSPVWNNNNSLTVGPRGPVLLEDYHLVEKLAQFDRERIPERVVHARGASAKGFFEVTHDISHLTCADFLRAPGVQTPVIVRFSTVIHERGSPEAIRDPRGFAVKFYTREGNFDMVGNNIPVFFIRDGIKFPDMIHALKPNPKSHIQEAWRIMDFFSHVPESCNMFTFLFDDIGIPADYRHMEGFGVHTFKLINKAGKETYVKFHWKPTCGVKNLLDDEAVLVGGANHSHATQDLYDSIAAGNFPEWKLMIQTMNPADENKFEFDPLDDTKIWPEDRFPLQPVGRMVLNRNIDNFFAENEQLAFCPGVIVPGIYYSDDKMFQTRIFSYSDTQRHRLGPNYLMLPVNAPKCAHHNNHHEGFMNFMHRDEEVNYFPSRFDP…
	Pp3c5_1060V3.1	Pp_CatX7	492	MDPYRYRPSSAYNTPYMTNNQGGPVFNNTSSMTIGSRGPVLLEDYHLVEKIANFHRERIPERIVHARGAGAKGYFEVTHDITHLTCADFLRGVGVQTPLIARFSTVIHEKGSPETLPDPRGFAVKMYTREGNFDMVGNNMPVFFVRDAMQFPDVIHAMKPNPKSNVQEWWRIMDYLSYIPESTHMFFWWLDDWGVPTDYRHMDGYTVHTFKLINKEGKETLIKWHWRPTCGLKFLLEDEAAKVVAKCHSHATKDLYDTIASGSFPEWRLYIQTMNPSDEDKYDFDPMDTTCIWPEELFPLQPVGRMVLNKNLDNFFSENEMLAFSPGVVPPGITYSNDKMLQCRIFAYGDTQRHRLGPNYLLLPANAPKNAHHNNHHEGFMNFLHRDEEVNYWPSRFDS…
	Pp3s42_330V3.1	Pp_CatX8	538	MDTNNHSQTDHADDDTLTNRQGHPITNNQNIRTVGNRGPATLENYDFIEKISHFDREKVPERIVHARGAGAHGYFEAYGTVGDEPVSKYTRAKLFQEKGKQTPVFVRFSTVVHGLHSPETLRDPRGFAVKFYTEDGNWDLVGNNLKIFFIRDAMKFPDMIHAFRPDPVTNIQDPRRFFDFCANSPESFHMVTFVYSPWGIPANYRMMQGSGVNTYKWVNNEGKGVLVKYHWEPKQGIKNLTMKEAAEIQGKNFNHATQDLYEAIERKDYPEWELLVQIMEDGPHPELDFDPLDDTKLWPEDLFPWRPVGRMVLNKNPENFFNEVEQAAFGTGVLVDGLDFSDDKMLQGRTFSYSDTQRYRVGANYLQLPINAAKKRVATNQEGGQLRFYNDKAPGQNLH…
Marchantia polymorpha	Mapoly0068s0055.1	Mp_CatX1	601	MASYTSVSSMSALSVIGSSNCHPKSKRQPNPGTCSGCSASPISFALKSTFTGSPLSADLRPIMAPGLESFTDGLRAALDSSNGNGQSKTNGSVNNPRAREEPRLGTHGKPLYTTLAGHPVSDDNNSLTIGESGTGLLEDLHLLEKLAHFNRERVPERVVHAKGHGAHGYFEVTKDVSDLCKAKLFSEVGKRTPIFARFSSVTGESGFVDTNRDPRGFSVKFYTEEGNWDMVGNNTPVFFVRDAIKFPDLIHSQKRNPQTHMKDPNAFWDFLSLVPESLHQVLITFSPRGVPDGFRHMHGYGSHTFKWVNSEGKANWVKFHFLSDQGIKNLTHEQGIKISGINPDYATEDLIQNIEKGNFPSWTFFVQVMPLEDAEKYKYDPFDLTKVWLHKDYPLREVG…
	Mapoly0125s0005.1	Mp_CatX2	492	MDPYKFRPSSAHNSPYFTTNSGAPVWNNNASLTVGERGPILLEDYHLIEKIAQFDRERIPERVVHARGASAKGFFEVTHDISHLTCADFLRAPGVQTPLIVRFSTVIHERGSPESIRDPRGFAVKFYTREGNFDMVGNNMPVFFVRDGMKFPDMVHALKPNPKNHIQEIWRILDFFSHHPESLHMFTFLFDDVGIPLNYRHMEGFGVHTFTLVNKAGKATLVKFHWLPSQGVKCLSPEEAVVVGGTNHSHATQDLTDAIAAGDFPEWKLYIQTMDPATQNNYDFDPLDVTKVWPEEMFPMQPVGRMVLNKNIDNFFGENEQLAFCPAIVVPGVYYSDDKLLQTRIFSYADTQRHRLGPNYLMLPVNAPKCAYHNNHHDGSMNFMHRDEEVNYFPSRFDP…
	Mapoly0127s0052.1	Mp_CatX3	495	MDPYKFTPSSKYNSNHWTTNSGAPVWNNNSSLTVGPRGPVLLEDYHLVEKLAQFDRERIPERVVHARGFSAKGYFEVTHDISHLTTADFLRAPGVQTPLITRFSTVIHEIGSPETLRDPRGFAVKFYTREGNFDMVGNNIPVFFIRDGMKFPDMIHSLKPNPKTNVQEMWRAMDFFSHIPESLHMFSFLFDDWGVPYNFRHMEGFGVHTFKLINKAGKETYVKFHWKPSCGVKFLLEEEAVIVGGTNHSHMTQDLFDTIAAGNYPEWGLFIQTMEPCMEDAYDFDPLDDTQTWPEDKFPLQPVGKMVLNKNIDNNFAENEQLAFCPGIIVPGIYYTDDKMFQTRIFSYSDSQRHRLGPNYLMLPVNAPKNKHHNNHHEGFMNFMHRDEEVNYFPSRYDP…
	Mapoly0127s0054.1	Mp_CatX4	495	MDPYKFVPSSKHNSPYWTTNSGAPVWNNNSSLTVGPRGPVLLEDYHLIEKLANFDRERIPERVVHSRGFSAKGYFEVTHDISHLTCADFLRAPGVQTPLITRFSTVIHERGSPETIRDPRGFAVKFYTREGNFDIVGNNTPVFFIRDAIQFPDVIHAFKPNPKTNIQEYWRVMDFLSHFPESLHTFMFLFDDWGIPSDYRHMEGFGVHTYKLINKAGKETFIKWHWKPSCGLKFLLDEEAIIVGGTNHSHATQDLYENIAAGNYPEWSLYIQTMDPSMEDKVDFDPLDTTKTWPEDLFPLQPVGKMVLNKNIDNHFAENEMLAFSPGTIVPGIYYSNDKMFQTRIFAYGDTQRHRLGPNFLQLPVNAPKCPKHNNHHEGFMNFMHRDEEVNYFPSRHDP…
Anthoceros punctatus	Apun_evm.model.utg000050l.6.3	Ap_CatX1	484	MDPYKYRPSSAHNSSHFTTNSGAPVWNNNHSLTAGARGPILLEDYHLVEKIAQFDRERIPERVVHARGASAKGFFEVTHDVSHLTCADFLRAPGVQTPIILRFSTVIHERGSPESLRDPRGFAIKFYTREGNFDMVGNNMPVFFVRDGMKFPDMVHALKPNPKNHIQEIWRILDFFSHHPESCHMFTFLFDDVGIPKDYRHMPGFGVHTFSLINRVGKQTFVKFHWIPTCGEENLIGDEAVIVGGTNHSHATKDLYDSIAAGDFPEWKLFIQTLDPADEDKYDFDPLDVTKTWPEELFPLQPVGRMVLNRNIDNFFAENEQLAFCPALVVPGVYYTDDKLLQTRIFSYADTQRHRLGPNYLLLPVNAPKCAYHNNHHEGLMNFMHRDEEVNYFPSRFDP…
	Apun_evm.model.utg000185l.143.1	Ap_CatX2	492	MDPTKMRPSSAHNSMHFTTNQGAPVWNNNSSLTVGPRGPVLLEDYHLVEKLAQFDRERIPERVVHARGFSAKGFFEVTHDVSHLTCADFLRATGVQTPLIVRFSTVIHERGSPETLRDPRGFAVKFYTGEGNFDMVGNNIPVFFIRDGMQFPDMIHALKPNPRTHIQESWRMMDYFSFVPESCHMFTFLFDDWGIPADFRHMEGFGVHTFKLINREGKETYVKFHWKPTCGLKFLLEDEAIVVGGTNHSHATKDLYDTIASGNFPEWKLFIQTMDPATEHQYEFDPLDDTKTWPEDRFPLQPVGRMVLNKNIDNFFNENEQLAFCPGVIVPGIYYTDDKMFQTRIFSYSDTQRHRLGPNYLMIPVNAPKCPHHNNHHEGFMNFMHRDEEVNYFPSRYDP…
	Apun_evm.model.utg000050l.6.2	Ap_CatX3	467	MMFVCLWVVGCAGPILLEDYHLVEKIAQFDRERIPERVVHARGASAKGFFEVTHDVSHLTCADFLRAPGVQTPIILRFSTVIHERGSPESLRDPRGFAIKFYTREGNFDMVGNNMPVFFVRDGMKFPDMVHALKPNPKNHIQEIWRILDFFSHHPESCHMFTFLFDDVGIPKDYRHMPGFGVHTFSLINRVGKQTFVKFHWIPTCGEENLIGDEAVIVGGTNHSHATKDLYDSIAAGDFPEWKLFIQTLDPADEDKYDFDPLDVTKTWPEELFPLQPVGRMVLNRNIDNFFAENEQLAFCPALVVPGVYYTDDKLLQTRIFSYADTQRHRLGPNYLLLPVNAPKCAYHNNHHEGLMNFMHRDEEVNYFPSRFDPVRHSERVPIPSAPLSGKREKVMIEK…
	Apun_evm.model.utg000050l.6.4	Ap_CatX4	458	MMFVCLWVVGCAGPILLEDYHLVEKIAQFDRERIPERVVHARGASAKGFFEVTHDVSHLTCADFLRAPGVQTPIILRFSTVIHERGSPESLRDPRGFAIKFYTREGNFDMVGNNMPVFFVRDGMKFPDMVHALKPNPKNHIQEIWRILDFFSHHPESCHMFTFLFDDVGIPKDYRHMPGFGVHTFSLINRVGKQTFVKFHWIPTCGEENLIGDEAVIVGGTNHSHATKDLYDSIAAGDFPEWKLFIQTLDPADEDKYDFDPLDVTKTWPEELFPLQPVGRMVLNRNIDNFFAENEQLAFCPALVVPGVYYTDDKLLQTRIFSYADTQRHRLGPNYLLLPVNAPKCAYHNNHHEGLMNFMHRDEEVNYFPSRFDPVRHSERVPIPSAPLSGKREKVMIEK…
	Apun_evm.model.utg000050l.6.1	Ap_CatX5	461	MDPYKYRPSSAHNSSHFTTNSGAPVWNNNHSLTAGARGPILLEDYHLVEKIAQFDRERIPERVVHARGASAKGFFEVTHDVSHLTCADFLRAPGVQTPIILRFSTVIHERGSPESLRDPRGFAIKFYTREGNFDMVGNNMPVFFVRDGMKFPDMVHALKPNPKNHIQEIWRILDFFSHHPESCHMFTFLFDDVGIPKDYRHMPGFGVHTFSLINRVGKQTFVKFHWIPTCGEENLIGDEAVIVGGTNHSHATKDLYDSIAAGDFPEWKLFIQTLDPADEDKYDFDPLDVTKTWPEELFPLQPVGRMVLNRNIDNFFAENEQLAFCPALVVPGVYYTDDKLLQTRIFSYADTQRHRLGPNYLLLPVNAPKCAYHNNHHEGLMNFMHRDEEVNYFPSRFDP…
	Apun_evm.model.utg000050l.6.5	Ap_CatX6	423	MDPYKYRPSSAHNSSHFTTNSGAPVWNNNHSLTAGARGPILLEDYHLVEKIAQFDRERIPERVVHARGASAKGFFEVTHDVSHLTCADFLRAPGVQTPIILRFSTVIHERGSPESLRDPRGFAIKFYTREGNFDMVGNNMPVFFVRDGMKFPDMVHALKPNPKNHIQEIWRILDFFSHHPESCHMFTFLFDDVGIPKDYRHMPGFGVHTFSLINRVGKQTFVKFHWIPTCGEENLIGDEAVIVGGTNHSHATKDLYDSIAAGDFPEWKLFIQTLDPADEDKYDFDPLDVTKTWPEELFPLQPVGRMVLNRNIDNFFAENEQLAFCPALVVPGVYYTDDKLLQTRIFSYADTQRHRLGPNYLLLPVNAPKCAYHNNHHEGLMNFMHRDEEVRQSPLFPVE…
	Apun_evm.model.utg000050l.6.7	Ap_CatX7	398	MMFVCLWVVGCAGPILLEDYHLVEKIAQFDRERIPERVVHARGASAKGFFEVTHDVSHLTCADFLRAPGVQTPIILRFSTVIHERGSPESLRDPRGFAIKFYTREGNFDMVGNNMPVFFVRDGMKFPDMVHALKPNPKNHIQEIWRILDFFSHHPESCHMFTFLFDDVGIPKDYRHMPGFGVHTFSLINRVGKQTFVKFHWIPTCGEENLIGDEAVIVGGTNHSHATKDLYDSIAAGDFPEWKLFIQTLDPADEDKYDFDPLDVTKTWPEELFPLQPVGRMVLNRNIDNFFAENEQLAFCPALVVPGVYYTDDKLLQTRIFSYADTQRHRLGPNYLLLPVNAPKCAYHNNHHEGLMNFMHRDEEVRQSPLFPVEIMFSGKRPLHHPVFFLVAGKLLPI
	Apun_evm.model.utg000050l.6.6	Ap_CatX8	329	MVGNNMPVFFVRDGMKFPDMVHALKPNPKNHIQEIWRILDFFSHHPESCHMFTFLFDDVGIPKDYRHMPGFGVHTFSLINRVGKQTFVKFHWIPTCGEENLIGDEAVIVGGTNHSHATKDLYDSIAAGDFPEWKLFIQTLDPADEDKYDFDPLDVTKTWPEELFPLQPVGRMVLNRNIDNFFAENEQLAFCPALVVPGVYYTDDKLLQTRIFSYADTQRHRLGPNYLLLPVNAPKCAYHNNHHEGLMNFMHRDEEVNYFPSRFDPVRHSERVPIPSAPLSGKREKVSDEELREIAERAGEVKDVLEVDFPFEACCTRRLPCEGVAAF
Selaginella moellendorffii	102601	Sm_CatX1	515	MDAESGSKASNGNSKSASVRVGSSGKPLHTTLAGAPVSDDNNSVTVGQSGHLLFEDVHLFEKQARLNRERVPERFVHAKGAGAHGYFEVTKDVSNLCKAKFLSEPGKRTPVFARFSSVAAERGFTDLARDVRGFAVKFYTEEGNWDMTGNNTPVFWVRDPLKFPDFVHSQKRNPKTNAKDPNAFWDFLSLVPESMHQLLITFSPRGVPATYRNMNGYGSHTFKWVNKERKAHWVKFHLVTEHGIKNLTHEEAVSLSGSKPDYATEDLLTSIEEGNFPAWKFYVQVMPLEDAPKYKWDPFDLTKVWLHKDYPLMEVGRLVLDRNVENYHAEVEQAAFSPGSFVPGIEASPDRILQSRLFAYDDAARYRIGTNFHDVPINKPIVKVQTYSRDGAMVVSDNG…
	140901	Sm_CatX2	492	MDPYKHTPSSAFNSSFFTTNSGTPVWNNNSSLTVGSRGPILLEDYHLIEKLAQFDRERIPERVVHARGASAKGYFEVTHDISNLTCADFLRAPGVQTPLIVRFSTVIHERGSPETLRDPRGFAVKFYTREGNFDLVGNNIPVFFVRDGIKFPDMIHALKPNPKTHVQEPWRIMDHFSHHPESCHMFTFLFDDHGIPLNYRHMEGFGVHTFTLVNRAGKCTYVKFHWKPTCGLKYLSKQEAVVVGGSNHSHATKDLYDSIAAGNYPEWKLFIQTMNPSNEEMFDFDPLDVTKTWPEEMFPLQPVGRMVLNKNIDNFFAENEQLAFCPALIVPGVYYTDDKMLQTRIFSYADTQRHRLGPNYLMLPANAPKCAHHNNHHEGFMNFMHRDEEVNYFPSRFDA…
	438313	Sm_CatX3	484	MDPYKYRPSSAYNSAHFTTNTGAPVWNNNASLTVGSRGPILLEDYHLVEKLAQFDRERIPERVVHARGASAKGFFEVTHDVSHLTCADFLRAPGVQTPVIVRFSTVIHERGSPETLRDPRGFAVKFYTREGNFDMVGNNFPVFFVRDGMKFPDMVHALKPNPRTHIQFSHHPESLHMFTFLLDDIGIPLNYRHMEGFGVHTFTLVNRAGKCSYVKFHWKPTCGVKSLLEEQAVIVGGSNHSHATQDLQDSIAAGNYPEWKLFIQTMEIKNENNYDFDPLDVTKTWPEDLFPLQPVGRLVLNKNIDNFFAENEQLAFCPALVVPGVYYTDDKLLQTRIFSYADTQRHRLGPNYLLLPANAPKCAHHNNHHEGFMNFTHRDEEVNYFPSRFDPCRHAERVP…
Azolla_filiculoides	Azfi_s0250.g060254	Af_CatX1	569	MFLILWMNGSSFLASYLYVLAPSISIRFSDPFEFRPSSAYDSPFFTTNSGAPVWNNNASLTVGSRGKVSSLHKSHHIIHALNVSSGPILLEDYHLVEKIAQFDRERIPERVVHARGASAKGFFEVTHDISHLTCADFLRAPGVQTPLIVRFSTVIHERGSPESIRDPRGFAVKFYTREVRIYIIFHIHTLKLHYFFVSLQSTLFFQGNFDMVGNNFPVFFVRDGMKFPDMVHALKPNPKSHIQEIWRILDFFSHHPESLNMFSFLFDDVGIPLNYRHMEGFGVHTFTLVNKAGKATYVKFHWKPTCGVKNLIGDEAVVVGGTNHSHATQDLYDSIAAGNYPEWKLFIQTLDPADEEKFDFDPLDVTKIWPEDLFPLQPVGRMVLNKNIDNFFAENEMLA…
	Azfi_s0190.g056930	Af_CatX2	494	MWIETKQFLPSSAHNSPFFTTNAGGPVWNDHSSLTVGSRGPVLLEDYHLIEKLAQFDRERIPERVVHARGASAKGFFEVTHDITHITCADFLRAPGVQTPLIVRFSTVINERGSPETLRDPRGFAVKFYTREGNFDLVGNNFPVFFIRDGIKFPDTIHALKPNPKTHIQEKWRAMDFFSHHPESLNMFTFLFDDLGIPLNYRHMDGSGVNTYSLISKEGRASYVKFHWRPTCGVKCLIGQEAVIVGGTNHSHATKDLYDSIAAGNYPEWKLFIQTMDPADEDKFDFDPLDVTRTWPEDILPLQPVGRMVLNKNIDNFFAENEMLAFCPALVVPGVSYTDDKLLQTRIFSYADTQRHRLGPNYLLLPVNAPKCAHHNNHHDGFMNIMHRDEEVNYFPSRF…
Salvinia cucullata	Sacu_v1.1_s0071.g016817	Sc_CatX1	494	MDPYKYRPSSAFNSPFFTTNSGAPVWNNNASLTVGSRGPILLEDYHLVEKIAQFDRERIPERVVHARGASAKGFFEVTHDVSHLTCADFLRAPGVQTPLIVRFSTVIHERGSPETLRDPRGFAVKFYTREGNFDMVGNNFPVFFVRDGMKFPDMVHALKPNPKSHIQEEWRILDFFSHHPESLHMFTFLMDDVGIPLNYRHMEGFGVHTFTLMNKAGKATYVKFHWKPTCGVKCLINDEHIVVGGNNHSHATQDLYDSIAAGNYPEWKLFIQTLDPADEDKFDFDPLDVTKTWPEDLFPLQPVGRMVLNKNIDNFFAENEMLAFCPAIVVPGIYYSDDKLLQTRIFSYADTQRHRLGPNYLLLPVNAPKCAYHNNHHEGFMNFMHRDEEVNYFPSRFDP…
	Sacu_v1.1_s0005.g002733	Sc_CatX2	583	MASSVCAASFSRIIHQLSASSSLFMPSGSISSESAQACGTKQSPVLAYPLPPLNCSSATYKDVYCIGISAKFRPSSAHNSMFFTTNSGGPVWNDHSSLTVGSRGPVLLEDYHLIEKLAQFDRERIPERVVHARGATAKGFFEVTHDVSHLTCADFLRAPGVQTPLITRFSTVIHERGSPETLRDPRGFAVKFYTREIVSVSPQLQIIGSRSAVLNCILQGNFDLVGNNFPVFFVRDGIKFPDVIHALKPNPKTHIQEKWRIMDFFSHHPESLNMFSFLFDDLGIPLNYRHMDGSGVNTYSLINKEGKATYVKFHWRPTCGVKCLMKKDAVMVGGSNHSHATKDLYDSIASGNYPEWKLFIQTINPADEDKYDFDPLDVTRTWPEDIFPLQPVGRMVLNK…
Gnetum montanum	TnS000926237t01	Gm_CatX1	492	MDPCKFVPSSSHNSPFWTTNYGAPVWNNNSSLTVGARGPILLEDYHLVEKLAQFDRERIPERVVHARGATAKGFFEVTHDVSHLTCADFLRAPGVQTPVIVRFSTVVHERGSPETLRDPRGFAVKFYTREGNFDLVGNNFPVFFIRDGIKFPDMVHAFKPNPKTHIQENWRILDFFSHHPESLHMFSFLFDDMGIPLNYRHMEGSGVHTFTFLNKAGKRTYVKFHWKPTCGVKNLLDDEAVVVGGTNHSHATHDLYDSIAAGNYPEWKLFIQTMDPQDEDKFDFDPLDVTKTWPEDIFPLQPVGRMVLNKNIDNFFAENEQLAFCPAIVVPGVYYTDDKLLQTRIFSYSDTQRHRLGPNYLLLPANAPKCAYHNNHHEGFMNFMHRDEEVNYFPSRFDP…
	TnS000703273t30	Gm_CatX2	492	MDPYKHRPSSSFNSPYLTTNQGAPVWNNTSSLTLGPRGPVLLEDYHLIEKFATFDREKIPERVVHARGASAKGFFEVTHDVSGLTCADFLRAPGVQTPLIVRFSTVIHERGSPETLRDPRGFAVKFYTREGNFDIVGNNIPVFFTRDAMQFPDVIRALKPNPKSHIQEPWRYLDFMSHLPESVLTFLYWFDDWGIPTDYRHMDGYGVHTFKLINKAGKETYCKWHWKPTCGLKFLLDEEAVIVGGTNHSHATKDLYDAIASGNYPEWRLMIQTMDPAQEDRLDFDPLDTTKIWPEDLFPLQPVGRLVLNRNVDNFFNENEMLAFNPGAIVPGIYFTNDKMFQMRTFAYADTHRHRLGPNYLQIPVNAPKCPHYNGHRDGFMNFLHRDEEVDYYPSRYDS…
Ananas comosus	Aco010626.1	Ac_CatX1	492	MDPYKFRPSSAFDTTYTTTNAGGPVWNDNEALTVGPRGPILLEDYHLIEKIAHFARERIPERVVHARGASAKGFFECTHDVTGLTCADFLRAPGVQTPVIVRFSTVIHERGSPETIRDPRGFAVKFYTREGNWDLLGNNFPVFFIRDGIKFPDVIHAFKPNPKSHIQEYWRVFDFLSHHPESLHTFCFLFDDVGVPTDYRHMEGFGVNTYTFINRAGKAHYVKFHWKPTCGVKCLMEDEAAVVCGRNHSHATQDLYDSIAAGIYPEWKLYVQVMDPDHEDQYDFDPLDDTKTWPEDLLPLQPVGRLVLNRNIDNFFAENEQLAFGPGLVVPGIYYSDDKMLQCRVFAYADTQRYRLGPNYLMLPVNAPKCALHNNHYDGLMNFMHRDEEVDYFPSRQTP…
	Aco011952 .1	Ac_CatX2	492	MDPYKYRPSSAFNSPFWTTNSGAPVWNNNNSLTVGSRGPILLEDYHLVEKLAQFDRERIPERVVHARGASAKGFFEVTHDISHLTCADFLRAPGVQTPVIVRFSTVIHERGSPETLRDPRGFAVKFYTREGNFDLVGNNFPVFFIRDGMKFPDMVHALKPNPKSHIQENWRIVDFFSHHPESLHMFTFLFDDIGIPTDYRHMDGSGVNTYTLINKEGKAHYVKFHWKPTCGVKSLLDDEAVIVGGTNHSHATKDLYDSIAAGNYPEWKLYIQIIDPDYEDRFDFDPLDVTKTWPEDILPLQPVGRLVLNRNIDNFFAENEQLAFCPAIVVPGIYYSDDKLLQTRIFSYADTQRHRLGPNYLMLPANAPKCAHHNNHYDGFMNFMHRDEEVDYFPSRYDP…
	Aco013035.1	Ac_CatX3	492	MDPYKYIPSSAHNSSFWTTNSGAPVWNNNSSLTVGSRGPILLEDYHLIEKLAQFDRERIPERVVHARGASAKGFFEVTHDISHLTCADFLRAPGVQTPVIVRFSTVIHERGSPETLRDPRGFAVKFYTREGNFDLVGNNFPVFFVRDGMKFPDMVHALKPNPKSHIQENWRIVDFFSHHPESLHMFAFLFDDVGVPLNYRHMDGFGVNTYTLLSKDGKAHYVKFHWKPTCGVKCLLEDEAITVGGSNHSHATKDLYDSIQAGNYPEWKLFIQTIDPDHEDRFDFDPLDVTKTWPEDIIPLQPVGRMVLNKNIDNFFAENEQLAFCPAIVVPGIHYSDDKLLQTRIFSYADTQRHRLGPNYLMLPVNAPKCAHHNNHHDGFMNFMRRDEEVNYFPSRFDP…
Brachypodium distachyon	Bradi1g29800.2.p	Bd_CatX1	492	MDPYKHRPSSGANAGFWSTNSGAPVWNNNNALTVGERGPILLEDYHLIEKLAQFDRERIPERVVHARGASAKGFFEVTHDISHLTCADFLRAPGVQTPVIVRFSTVVHERGSPETLRDPRGFAVKFYTREGNFDLVGNNMPVFFIRDGMKFPDMVHAFKPSPKTNMQENWRIVDFFSHHPESLHMFSFLFDDVGIPLNYRHMEGFGVNTYTLINKDGKVHLVKFHWKPTCGVKCLLDDEAVTVGGTCHTHATKDLTDSIAAGNYPEWKLFIQTIDADHEDKFDFDPLDVTKTWPEDIIPLQPVGRMILNKNIDNFFAENEQIAFCPAIIVPGIHYSDDKLLQTRIFSYADTQRHRLGPNYLMLPVNAPKCAHHNNHHEGFMNFIHRDEEVNYFPSRFDP…
	Bradi1g76330.1.p	Bd_CatX2	492	MDPYKHRPSSSFNGPMWSTNSGAPVWNNDNSLTVGPRGPILLEDYHLVEKIANFDRERIPERVVHARGASAKGFFEVTHDISHLTCADFLRAPGVQTPVIVRFSTVIHERGSPETLRDPRGFAIKFYTREGNWDLVGNNFPVFFIRDGMKFPDMVHSLKPNPKSHIQENWRILDFFSHHPESLHMFTFLFDDIGIPADYRHMDGSGVNTYTLVNRAGKSHYVKFHWKPTCGVKSLLDDEAVTVGGTNHSHATKDLYDSIAAGNYPEWKFYIQIIDPDHEGRFDFDPLDVTKTWPEDIIPLQPVGRLVLNRNIDNFFSENEQLAFCPGIIVPGIYYSDDKLLQTRIFSYSDTQRHRLGPNYLLLPANAPKCAHHNNHYDGTMNFMHRDEEVDYFPSRFDP…
	Bradi3g01470.1.p	Bd_CatX3	496	MDPCKYRPSSSFDKKTTTTNAGAPVWNDNEALTVGHRGPILLEDYHLLEKVAHFARERIPERVVHARGASAKGFFECTHDVTDLTCADFLRAPGARTPVIVRFSTVIHERGSPETIRDPRGFAVKFYTREGNWDLLGNNFPVFFIRDGIKFPDVIHAFKPNPRSHVQEYWRVFDFLSHLPESLHTFFFLFDDVGIPTDYRHMEGFGVNTYTFVTREGKSKYVKFHWKPTCGVSCLMDDEATLVGGKNHSHATQDLYDSIDAGNFPEWKLFVQVMDPDEEDKYDFDPLDDTKTWPEDLLPLRPVGRLVLDRNVDNFFNENEQLAFGPGLIVPGIYYSDDKMLQCRVFAYADTQRYRLGPNYLMLPVNAPKCGHRNAHFDGAMNFMHRDEEVDYYPSRHAP…
Oryza sativa	LOC_Os02g02400.1	Os_CatA	492	MDPCKFRPSSSFDTKTTTTNAGAPVWNDNEALTVGPRGPILLEDYHLIEKVAHFARERIPERVVHARGASAKGFFECTHDVTDITCADFLRSPGAQTPVIVRFSTVIHERGSPETIRDPRGFAVKFYTREGNWDLLGNNFPVFFIRDGIKFPDVIHAFKPNPRSHVQEYWRVFDFLSHHPESLHTFFFLFDDVGIPTDYRHMDGFGVNTYTFVTRDAKARYVKFHWKPTCGVSCLMDDEATLVGGKNHSHATQDLYDSIAAGNFPEWKLFVQVIDPEEEERFDFDPLDDTKTWPEDEVPLRPVGRLVLNRNVDNFFNENEQLAFGPGLVVPGIYYSDDKMLQCRVFAYADTQRYRLGPNYLMLPVNAPKCAHHNNHYDGAMNFMHRDEEVDYYPSRHAP…
	LOC_Os06g51150.1	Os_CatB	492	MDPYKHRPSSGSNSTFWTTNSGAPVWNNNSALTVGERGPILLEDYHLIEKLAQFDRERIPERVVHARGASAKGFFEVTHDISHLTCADFLRAPGVQTPVIVRFSTVVHERGSPETLRDPRGFAVKFYTREGNFDLVGNNMPVFFIRDGMKFPDMVHAFKPSPKTNMQENWRIVDFFSHHPESLHMFSFLFDDVGIPLNYRHMEGFGVNTYTLINKDGKPHLVKFHWKPTCGVKCLLDDEAVTVGGTCHSHATKDLTDSIAAGNYPEWKLYIQTIDPDHEDRFDFDPLDVTKTWPEDIIPLQPVGRMVLNKNIDNFFAENEQLAFCPAIIVPGIHYSDDKLLQTRIFSYADTQRHRLGPNYLMLPVNAPKCAYHNNHHDGSMNFMHRDEEVNYFPSRFDA…
	LOC_Os03g03910.1	Os_CatC	492	MDPYKHRPSSSFNGPLWSTNSGAPVWNNNNSLTVGSRGPILLEDYHLVEKLANFDRERIPERVVHARGASAKGFFEVTHDITHLTCADFLRAPGVQTPVIVRFSTVIHERGSPETLRDPRGFAIKFYTREGNWDLVGNNFPVFFIRDGMKFPDMVHSLKPNPKSHVQENWRILDFFSHHPESLHMFTFLFDDIGIPADYRHMDGSGVNTYTLVNRAGKSHYVKFHWKPTCGVKSLLDDEAVTVGGTNHSHATQDLYDSIAAGNFPEWKLFIQTIDPDHEDRFDFDPLDVTKTWPEDIVPLQPVGRMVLNRNIDNFFSENEQLAFCPGIIVPGIYYSDDKLLQTRIFSYSDTQRHRLGPNYLLLPPNAPKCAHHNNHYDGFMNFMHRDEEVDYFPSRYDP…
Zea mays	Zm00001d014848_P001	Zm_Cat1	492	MDPYKHRPSSGSNSSFWTTNSGAPVWNNNSALTVGQRGPILLEDYHLIEKLAQFDRERIPERVVHARGASAKGFFEVTHDVSHLTCADFLRAPGVQTPVIVRFSTVVHERGSPETLRDPRGFAVKFYTREGNFDLVGNNMPVFFIRDGMKFPDMVHAFKPNPKTNLQENWRIVDFFSHHPESLHMFTFLFDDVGIPLNYRHMEGFGVNTYTLINRDGKPHLVKFHWKPTCGVKCLLDNEAVTVGGTCHSHATKDLYDSIAAGNYPEWKLYIQTIDLDHEDKFDFDPLDVTKTWPEDIIPLQPVGRMVLNKNVDNFFAENEQIAFCPAIIVPGIHYSDDKLLQTRIFSYADTQRHRLGPNYLMLPVNAPKCAHHNNHHDGFMNFMHRDEEVNYFPSRFDP…
	Zm00001d027511_P001	Zm_Cat2	493	MDPYKHRPSSAFNAPYWTTNSGAPVWNNDSSLTVGARGPILLEDYHLVEKLANFDRERIPERVVHARGASAKGFFEVTHDITHLTCADFLRAPGVQTPVIVRFSTVIHERGSPETLRDPRGFAVKFYTREGNWDLVGNNFPVFFIRDGIKFPDMVHALKPNPRTHIQDNWRILDFFSHHPESLHMFSFLFDDVGIPADYRHMDGSGVHTYTLVSRAGTVTYVKFHWRPTCGVRSLMDDEAVAVGGANHSHATKDLTDAIAAGNFPEWTLYIQTMDPEMEDRLDDLDPLDVTKTWPEDAFPLQPVGRLVLNRNIDNFFAENEQLAFCPGLIVPGIYYSDDKLLQTRIFSYSDTQRHRLGPNYLLLPANAPKCAHHNNHYDGSMNFMHRHEEVDYFPSRYD…
	Zm00001d054044_T001	Zm_Cat3	494	MDPTKFRPSSSHDTTVTTTNAGAPVWNDNEALTVGPRGPILLEDYHLIEKVAHFARERIPERVVHARGASAKGFFECTHDVTSLTCADFLRAPGVRTPVIVRFSTVIHERGSPETIRDPRGFAVKFYTREGNWDLLGNNFPVFFIRDGIKFPDVIHAFKPNPRSHVQEYWRVFDFLSHLPESLHTFFFLFDDVGVPSDYRHMEGFGVNTYTFVSAAGKAQYVKFHWKPTCGVRCILTDEEAALVGGRNHSHATQDLYDSIAAGSFPEWTLYVQVMEPDTEEQYDFDPLDDTKTWPEDLLPLRPVGRLVLDRNVDNFFNENEQLAFGPGLVVPGIYYSDDKMLQCRVFAYADTQRYRLGPNYLMLPVNAPRCAHHNNHYDGAMNFMHRDEEVDYYPSRHA…
Sorghum bicolor	Sobic.010G274500.2	Sb_CatX1	492	MDPYKHRPSSGSNSSFWTTNSGAPVWNNNSALTVGQRGPILLEDYHLIEKLAQFDRERIPERVVHARGASAKGFFEVTHDISHLTCADFLRAPGVQTPVIVRFSTVVHERGSPETLRDPRGFAVKFYTREGNFDLVGNNMPVFFIRDGMKFPDMVHAFKPNPKTNLQENWRIVDFFSHHPESLHMFTFLFDDVGIPLNYRHMEGFGVNTYTLINRDGKPHLVKFHWKPTCGVKCLLDDEAVTVGGTCHSHATKDLYDSIAAGNYPEWKLYIQTIDLDHEDKFDFDPLDVTKTWPEDIIPLQPVGRMVLNKNIDNFFAENEQIAFCPAIIVPGIHYSDDKLLQTRIFSYADTQRHRLGPNYLMLPVNAPKCAHHNNHHEGFMNFMHRDEEVNYFPSRFDP…
	Sobic.001G517700.1	Sb_CatX2	492	MDPYKHRPSSTFNAPYWTTNSGAPVWNNDNSLTVGARGPILLEDYHLVEKLANFDRERIPERVVHARGASAKGFFEVTHDITHLSCADFLRAPGVQTPVIVRFSTVIHERGSPETLRDPRGFAVKFYTREGNWDLVGNNFPVFFIRDGMKFPDMVHSLKPNPKTHIQENWRILDFFSHHPESLHMFTFLFDDVGIPADYRHMDGSGVHTYTLINRAGKATYVKFHWRPTCGVRSLLDDEAVAVGGANHSHATKDLTDAIAAGNFPEWTLYIQTMDPEHEDRFDFDPLDVTKTWPEDVFPLQPVGRMVLNRNIDNFFAENEQLAFCPGLIVPGIYYSDDKLLQTRIFSYSDTQRHRLGPNYLLLPANAPKCAHHNNHYDGFMNFMHRDEEVDYFPSRYDP…
	Sobic.004G011566.2	Sb_CatX3	493	MDPTKFRPSSSHDTTVTTTNAGAPVWNDNEALTVGPRGPILLEDYHLIEKVAHFARERIPERVVHARGASAKGFFECTHDVASLTCADFLRSPGVRTPVIVRFSTVIHERGSPETIRDPRGFAVKFYTREGNWDLLGNNFPVFFIRDGIKFPDVIHAFKPNPRSHVQEYWRVFDFLSHLPESLHTFFFLFDDVGVPTDYRHMEGFGVNTYTFVNAAGKSHYVKFHWKPTCGVRSILTDEEAALVGGRNHSHATQDLYDSIAAGSFPEWKLFVQVMDPDTEDQYDFDPLDDTKTWPEDLLPLQPVGRLVLDKNVDNFFNENEQLAFGPGLVVPGIYYSDDKMLQCRVFAYADTQRYRLGPNYLMLPVNAPRCAHHNNHYDGAMNFMHRDEEVDYYPSRHA…
Nicotiana plumbaginifolia	sp|P49315.1	Np_Cat1	485	PSSAFNSPFCTTNSGAPVFNNNSSLTVGARGPVLLEDYHLVEKLANFDRERVPERVVHARGASAKGFFEVTHDITHLTCADFLRAPGVQTPVIVRFSTVIHERGSPETLRDPRGFAVKFYTREGNFDLVGNNFPVFFIRDGMKFPDMVHALKPNPKSHIQENWRVLDFFSHVPESLHMFTFLFDDIGIPQDYRHMDGSGVHTFTLINKAGKSTYVKFHWKPTCGVKSLLEDEAARVGGANHSHATQDLYDSIAAGNYPEWKLFIQTMDPDHEDRFDFDPLDVTKTWPEDILPLQPVGRLVLNKNIDNFSNENEQLAFCPSIVVPGVYYSDDKMLQTRIFSYSDTQRYRLGPNYLQLPANAPKCAHHNNHYDGSMNFMHRDEEIDYFPSRYDPVRHAEKY…
	sp|P49316.1	Np_Cat2	492	MDPSKFRPSSAYDSPFLTTNAGGPVYNNVSSLTVGPRGPVLLEDYHLIEKLATFDRERIPERVVHARGASAKGFFEVTHDISHLTCADFLRAPGVQTPVIVRFSTVVHERGSPESLRDIRGFAVKFYTREGNFDLVGNNVPVFFNRDAKSFPDTIRALKPNPKSHIQEYWRILDFFSFLPESLHTFAWFFDDVCLPINYRHMEGYGVHAYQLINKAGKAHYVKFHWKPTCGVKCMTEEEAIRVGGTNHSHATKDLYDSIAVGNYPEWKLSIHIMDPEDVERFDFDPLDVTKIWPEDILPLMPVGRLVLNRNIDNFFAENEQLAFNPGHIVPGLYYSEDKLLQTRIFAYADTQRHRIGPNYMQLPVNAPKCAHHNNHRDGAMNFMHRDEEVDYLPSRFDP…
	sp|P49317.1	Np_Cat3	492	MDPYKYRPSSANNSPFWTTNSGAPVWNNNSSMTVGTRGPILLEDYHLVEKLANFDRERIPERVVHARGASAKGFFEVTHDITHLTCADFLRAPGVQTPVIVRFSTVIHERGSPETLRDPRGFAVKFYTREGNFDLVGNNFPVFFVRDGMKFPDMVHALKPNPKSHIQENWRILDFFSHHPESLHMFSFLFDDLGVPQDYRHMEGSGVNTYMLINKAGKAHYVKFHWKPTCGVKCLLEEEAIKVGGANHSHATKDLYDSIAAGNYPEWKLFIQIIDPDHEDRFDFDPLDVTKTWPEDILPLQPVGRLVLNKNIDNFFAENEQLAFWPAIVVPGVYCSDDKLLQTRIFSYSDAQRHRLGPNYLQLPVNAPKCAHHNNHHEGFMNFMHRDEEVNYFPSRFDP…
Capsicum annuum	CA04g22770	Ca_CatX1	489	MQHRPSSAANSPYWTTNSGAPVYNNNSSLTVGARGPILLEDYHLLEKLANFDRERIPERVVHARGASAKGFFEVTHDITRLTCADFLRAPGVQTPVIVRFSTVIHERGSPETLRDPRGFAVKFYTREGNFDLVGNNFPVFFVRDGMKFPDMVHALKPNPKSHIQENWRILDFFSHHPESLHMFSFLFDDLGIPQDYRHMEGSGVNTYTLINKAGKAHYVKFHWKPTCGVKCLLDDEAVKVGGTNHSHATQDLYDSIAAGNYPEWKLFIQTIDPDHEDKFDFDPLDVTKIWPEDILPLQPVGRLVLNKNIDNFFVENEQLAFCPAIIVPGIHYSDDKLLQTRVFSYADTQRHRLGPNYLQLPPNAPKCAHHNNHHEGFMNFMHRDEEVNYFPSRFDPCRH…
	CA02g19830	Ca_CatX2	497	MYGSVNVIMQYRPSSAFNSPFCTTNSGAPVWNNNSSLTVGARGPVLLEDYHLVEKLANFDRERIAERVVHARGASAKGFFEVTHDITHLTCADFLRAPGVQTPVIVRFSTVIHERGSPETLRDPRGFAVKFYTREGNFDLVGNNFPVFFIRDGMKFPDMVHSLKPNPKSHIQENWRVLDFFSHHPESLHMFTFLFDDIGIPQDYRHMDGSGVHTFTLINKAGKSTYVKFHWRPTCGVKSLLEEEAIRVGGANHSHATQDLYDSIAAGNYPEWKLFIQTMDPAHEDRFDFDPLDVTKTWPEDIFPLQPVGRLVLNKNIDNFFNENEQLAFCPSIVVPGVYYSDDKMLQTRIFSYSDTQRYRLGPNYLQLPANAPKCAHHNNHYDGSMNFMHRDEEIDYFP…
	CA12g18140	Ca_CatX3	489	MQYRPSSAYDSPFLTTNAGGPVYNNVSSLTVGPRGPVLLEDYHLIEKLATFDRERIPERVVHARGASAKGFFEVTHDISHLTCADFLRAPGVQTPVICRFSTVVHERGSPESIRDIRGFAVKFYTREGNFDLVGNNVPVFFNRDAKSFPDTIRALKPNPKSHIQENWRILDFFSFLPESLHTFAFFYDDVCLPTDYRHMEGFGVHAYQLINKAGKAHYVKFHWKPTCGVKSMTEEEAIRVGGTNHSHATKDLYDSIAAGNYPEWKLFIQIMNPEDVDKFDFDPLDVTKTWPEDILPLMPVGRLVLNRNIDNFFAENEQLAFNPGHIVPGVYYSEDKLLQTRIFAYADTQRHRIGPNYMQLPVNAPKCAHHNNHRDGAMNFMHRDEEVDYLPSRFDPCRP…
Solanum lycopersicum	Solyc04g082460.4.1	Sl_CatX1	492	MDPYKYRPSSAANSPFMTTNSGAPVYNNNSSLTVGTRGPILLEDYHLLEKIANFDRERIPERVVHARGASAKGFFEVTHDISHLTCADFLRAPGVQTPVIVRFSTVIHERGSPETLRDPRGFAVKFYTREGNFDLVGNNFPVFFVRDGMKFPDMVHALKPNPKSHIQENWRILDFFSHHPESLHMFSFLFDDLGIPQDYRHMDGFGVNTYMLINKAGKAQYVKFHWKPTCGVKCLLDEEAIKVGGSNHSHATKDLYDSIAAGNYPEWKLFIQTIDPDHEDRFDFDPLDVTKIWPEDILPLQPVGRLVLNRNIDNFFAENEQLAFCPAIIVPGVYYSDDKLLQTRVFSYADTQRHRLGPNYLQLPVNAPKCAHHNNHHEGLMNFMHRDEEVNYLPSRLDP…
	Solyc02g082760.3.1	Sl_CatX2	492	MDPYKYRPSSAFNSPFCTTNSGAPVFNNNSSLTVGARGPVLLEDYHLVEKLANFDRERIAERVVHARGASAKGFFEVTHDIAHLTCADFLRAPGVQTPVIVRFSTVIHERGSPETLRDPRGFAVKFYTREGNFDLVGNNFPVFFIRDGMKFPDMVHALKPNPKSHIQENWRVLDFFSHHPESLHMFTFLFDDIGIPQDYRHMDGSGVHTFTLINRAGKSTYVKFHWKPTCGVKSLLEEEAIRVGGANHSHATQDLYDSIAAGNYPEWKLFIQIMDPEHEDKFDFDPLDVTKTWPEDILPLQPVGRLVLNKNIDNFFNENEQLAFCPSIVVPGVYYSDDKMLQTRIFSYSDTQRYRLGPNYLQLPANAPKCAHHNNHYDGSMNFMHRDEEIDYFPSRYDQ…
	Solyc12g094620.3.1	Sl_CatX3	492	MIVTQYRPSSAYDTPFLTTNAGGPVYNNVSSLTVGPRGPVLLEDYYLIEKLATFDREKIPERVVHARGASAKGFFEVTHDISHLTCADFLRAPGAQTPVICRFSTVVHERGSPESIRDIRGFAVKFYTREGNFDLVGNNVPVFFNRDAKSFPDTIRALKPNPKSHIQENWRILDFFSFLPESLHTFAFFYDDVCLPTDYRHMEGFGVHAYQLINKEGKAHYVKFHWKPTCGVKCMSEEEAIRVGGTNHSHATKDLYDSIAAGNYPEWKLFIQTMDPEDVDKFDFDPLDVTKTWPEDLLPLIPVGRLVLNRNIDNFFAENEQLAFNPGHIVPGIYYSEDKLLQTRIFAYADTQRHRIGPNYMQLPVNAPKCGHHNNHRDGAMNMTHRDEEVDYLPSRFDP…
Solanum tuberosum	PGSC0003DMT400025653	St_CatX1	492	MDPYKYRPSSAANSPFMTTNSGAPVYNNNSSLTVGTRGPILLEDYHLLEKLANFDRERIPERVVHARGASAKGFFEVTHDISHLTCADFLRAPGVQTPVIVRFSTVIHERGSPETLRDPRGFAVKFYTREGNFDLVGNNFPVFFVRDGMKFPDMVHALKPNPKSHIQENWRILDFFSHHPESLHMFSFLFDDLGIPQDYRHMDGFGVNTYMLINKAGKAQYVKFHWKPTCGVKCLLDEEAIKVGGANHSHATKDLYDSISAGNYPEWKLFIQTIDPDHEDRFDFDPLDVTKIWPEDILPLQPVGRLVLNKNIDNFFAENEQLAFCPAIIVPGVYYSDDKLLQTRVFSYADTQRHRLGPNYLQLPVNAPKCAHHNNHHEGFMNFMHRDEEVNYFPSRLDP…
	PGSC0003DMT400003986	St_CatX2	492	MDPYKYRPSSAFNSPFCTTNSGAPVWNNNSSLTVGARGPVLLEDYHLVEKLANFDRERIAERVVHARGASAKGFFEVTHDIAHLTCADFLRAPGVQTPVIVRFSTVIHERGSPETLRDPRGFAVKFYTREGNFDLVGNNFPVFFIRDGMKFPDMVHALKPNPKSHIQENWRVLDFFSHHPESLHMFTFLFDDIGIPQDYRHMDGSGVHTFTLINRAGKSTYVKFHWKPTCGVKSLLEEEAIRVGGANHSHATQDLYDSIAAGNYPEWKLFIQIMDPDHEDKFDFDPLDVTKTWPEDILPLQPVGRLVLNKNIDNFFNENEQLAFCPSIVVPGVYYSDDKMLQTRIFSYSDTQRYRLGPNYLQLPANAPKCAHHNNHYDGSMNFMHRDEEIDYFPSRYDQ…
	PGSC0003DMT400075611	St_CatX3	492	MDPSKYRPSSAYDTPFLTTNAGGPVYNNVSSLTVGPRGPVLLEDYYLIEKLATFDREKIPERVVHARGASAKGFFEVTHDISHLSCADFLRAPGAQTPVICRFSTVVHERGSPESIRDIRGFAVKFYTREGNFDLVGNNVPVFFNRDAKSFPDTIRALKPNPKSHIQENWRILDFFSFLPESLHTFAFFYDDVCLPTDYRHMEGFGVHAYQLINKEGKAHYVKFHWKPTCGVKCMSEEEAIRVGGTNHSHATKDLYDSIAAGNYPEWKLFIQTMDPEDVDKFDFDPLDVTKTWPEDLLPLIPVGRLVLNRNIDNFFAENEQLAFNPGHIVPGIYYSEDKLLQTRIFAYADTQRHRIGPNYMQLPVNAPKCGHHNNHRDGAMNMTHRDEEVDYLPSRFDP…
Capsella rubella	Carub.0001s2010.1.p	Cr_CatX1	492	MDPYRVRPSSAHDSPFFTTNSGAPVWNNNSSLTVGTRGPILLEDYHLLEKIANFDRERIPERVVHARGASAKGFFEVTHDITQLTSADFLRGPGVQTPVIVRFSTVIHERGSPETLRDPRGFAVKFYTREGNFDLVGNNFPVFFIRDGMKFPDMVHALKPNPKSHIQENWRILDFFSHHPESLHMFSFLFDDLGIPQDYRHMEGAGVNTYMLINKAGKAHYVKFHWKPTCGIKCLLDEEAIKVGGSNHSHATKDLYDSIAAGNYPQWDLFVQVMDPAHEDKFDFDPLDVTKIWPEDILPLQPVGRLVLNKNIDNFFNENEQIAFCPALVVPGIHYSDDKLLQTRIFSYADSQRHRLGPNYLQLPVNAPKCAHHNNHHEGFMNFMHRDEEVNYFPSRMDP…
	Carub.0007s0522.1.p	Cr_CatX2	492	MDPYKYRPASSYNSPFFTTNSGAPVWNNNSSMTVGPRGPILLEDYHLVEKLANFDRERIPERVVHARGASAKGFFEVTHDISNLTCADFLRAPGVQTPVIVRFSTVIHERGSPETLRDPRGFAVKFYTREGNFDLVGNNMPVFFIRDGMKFPDMVHALKPNPKSHIQENWRILDFFSHHPESLNMFTFLFDDIGIPQDYRHMDGSGVNTYMLINKAGKAHYVKFHWKPTCGVKSLLEEDAIRVGGTNHSHATQDLYDSIAAGNYPEWKLFIQIIDPADEDKFDFDPLDVTKTWPEDILPLQPVGRMVLNKNIDNFFAENEQLAFCPAIIVPGIHYSDDKLLQTRVFSYADTQRHRLGPNYLQLPVNAPKCAHHNNHHEGFMNFMHRDEEVNYFPSRYDP…
	Carub.0001s2009.1.p	Cr_CatX3	492	MDPYKYRPSSAYNAPFYTTNGGAPVSNNISSLTVGERGPVLLEDYHLIEKVANFTRERIPERVVHARGISAKGFFEVTHDISNLTCADFLRAPGVQTPVIVRFSTVVHERASPETMRDIRGFAVKFYTREGNFDLVGNNTPVFFIRDGIQFPDVVHALKPNPKTNIQEYWRILDYMSHLPESLLTWTWMFDDVGIPQDYRHMEGFGVHTYTLVAKSGKVLFVKFHWKPTCGIKNLTDEEAKVVGGANHSHATKDLHDAIASGNYPEWKLFIQTMDPADEDKFDFDPLDVTKIWPEDILPLQPVGRLVLNRTIDNFFNETEQLAFNPGLVVPGIYYSDDKLLQCRIFAYGDTQRHRLGPNYLQLPVNAPKCAHHNNHHEGFMNFMHRDEEINYYPSKFDP…
Arabidopsis lyrata	AL7G16130.t1	Al_CatX1	461	MTVGPRGPILLEDYHLVEKLANFDRERIPERVVHARGASAKGFFEVTHDISNLTCADFLRAPGVQTPVIVRFSTVIHERGSPETLRDPRGFAVKFYTREGNFDLVGNNFPVFFIRDGMKFPDMVHALKPNPKSHIQENWRILDFFSHHPESLNMFTFLFDDIGIPQDYRHMDGSGVNTYMLINKAGKAHYVKFHWKPTCGVKSLLEEDAIRVGGTNHSHATQDLYDSIAAGNYPEWKLFIQIIDPADEDKFDFDPLDVTKTWPEDILPLQPVGRMVLNKNIDNFFAENEQLAFCPAIIVPGIHYSDDKLLQTRVFSYADTQRHRLGPNYLQLPVNAPKCAHHNNHHEGFMNFMHRDEEVNYFPSRYDPVRHAEKYPTPPAVCSGKRERCIIEKENNFKE…
	AL1G33590.t1	Al_CatX2	492	MDPYRVRPSSAHDSPFFTTNSGAPVWNNNSSLTVGTRGPILLEDYHLLEKLANFDRERIPERVVHARGASAKGFFEVTHDITQLTSADFLRGPGAQTPVIVRFSTVIHERGSPETLRDPRGFAVKFYTREGNFDLVGNNFPVFFVRDGMKFPDMVHALKPNPKSHIQENWRILDFFSHHPESLHMFSFLFDDLGIPQDYRHMEGAGVNTYMLINKAGKAHYVKFHWKPTCGIKCLSDEEAIRVGGSNHSHATKDLYDSIAAGNYPQWNLFVQVMDPAHEDKFDFDPLDVTKIWPEDILPLQPVGRLVLNKNIDNFFNEYEQIAFCPALVVPGIHYSDDKLLQTRIFSYADSQRHRLGPNYLQLPVNAPKCAHHNNHHDGFMNFMHRDEEVNYFPSRLDP…
	AL1G33580.t1	Al_CatX3	504	MDPYKYRPSSAYNAPFYTTNGGTPVSNNISSLTIGERGPVLLEDYHLIEKVANFTRERIPERVVHARGISAKGFFEVTHDISNLTCADFLRAPGVQTPVIVRFSTVVHERASPETMRDIRGFAVKFYTREGNFDLVGNNTPVFFIRDGIQFPDVVHALKPNPKTNIQEYWRILDYMSHLPESLLTWCWMFDDVGIPQDYRHMEGFGVHTYTLVAKSGKVLFVKFHWKPTCGIKNLTDEEAKVVGGANHSHATKDLHDAISSGNYPEWKLFIQTMDPADEDKFDFDPLDVTKIWPEDILPLQPVGRLVLNRTIDNFFNETEQLAFNPGLVVPGIYYSDDKLLQCRIFAYGDTQRHRLGPNYLQLPVNAPKCAHHNNHHEGFMNFMHRDEEINYYPSKFDP…
Arabidopsis thaliana	AT1G20630.1	At_CAT1	492	MDPYRVRPSSAHDSPFFTTNSGAPVWNNNSSLTVGTRGPILLEDYHLLEKLANFDRERIPERVVHARGASAKGFFEVTHDITQLTSADFLRGPGVQTPVIVRFSTVIHERGSPETLRDPRGFAVKFYTREGNFDLVGNNFPVFFVRDGMKFPDMVHALKPNPKSHIQENWRILDFFSHHPESLHMFSFLFDDLGIPQDYRHMEGAGVNTYMLINKAGKAHYVKFHWKPTCGIKCLSDEEAIRVGGANHSHATKDLYDSIAAGNYPQWNLFVQVMDPAHEDKFDFDPLDVTKIWPEDILPLQPVGRLVLNKNIDNFFNENEQIAFCPALVVPGIHYSDDKLLQTRIFSYADSQRHRLGPNYLQLPVNAPKCAHHNNHHDGFMNFMHRDEEVNYFPSRLDP…
	AT4G35090.1	At_CAT2	492	MDPYKYRPASSYNSPFFTTNSGAPVWNNNSSMTVGPRGPILLEDYHLVEKLANFDRERIPERVVHARGASAKGFFEVTHDISNLTCADFLRAPGVQTPVIVRFSTVIHERGSPETLRDPRGFAVKFYTREGNFDLVGNNFPVFFIRDGMKFPDMVHALKPNPKSHIQENWRILDFFSHHPESLNMFTFLFDDIGIPQDYRHMDGSGVNTYMLINKAGKAHYVKFHWKPTCGVKSLLEEDAIRVGGTNHSHATQDLYDSIAAGNYPEWKLFIQIIDPADEDKFDFDPLDVTKTWPEDILPLQPVGRMVLNKNIDNFFAENEQLAFCPAIIVPGIHYSDDKLLQTRVFSYADTQRHRLGPNYLQLPVNAPKCAHHNNHHEGFMNFMHRDEEVNYFPSRYDQ…
	AT1G20620.1	At_CAT3	492	MDPYKYRPSSAYNAPFYTTNGGAPVSNNISSLTIGERGPVLLEDYHLIEKVANFTRERIPERVVHARGISAKGFFEVTHDISNLTCADFLRAPGVQTPVIVRFSTVVHERASPETMRDIRGFAVKFYTREGNFDLVGNNTPVFFIRDGIQFPDVVHALKPNPKTNIQEYWRILDYMSHLPESLLTWCWMFDDVGIPQDYRHMEGFGVHTYTLIAKSGKVLFVKFHWKPTCGIKNLTDEEAKVVGGANHSHATKDLHDAIASGNYPEWKLFIQTMDPADEDKFDFDPLDVTKIWPEDILPLQPVGRLVLNRTIDNFFNETEQLAFNPGLVVPGIYYSDDKLLQCRIFAYGDTQRHRLGPNYLQLPVNAPKCAHHNNHHEGFMNFMHRDEEINYYPSKFDP…
Glycine max	Glyma.17G261700.1.p	Gm_CAT1/cat2	492	MDPYKNRPSSAFNSPFWTTNSGAPIWNNNSSLTVGSRGPILLEDYHLVEKLANFDRERIPERVVHARGASAKGFFEVTHDISHLTCADFLRAPGVQTPLIVRFSTVIHERGSPETLRDPRGFAVKFYTREGNFDLVGNNFPVFFVRDGLKFPDMVHALKPNPKSHIQENWRILDFFSHHPESLHMFSFLFDDVGIPQDYRHMDGFGVNTYTLINKAGKALYVKFHWKTTSGEKSLLDDEAIRVGGSNHSHATQDLYDSIAAGNYPEWKLYIQTLDPENEDRLDFDPLDVTKTWPEDVLPLQPVGRMVLNKNIDNFFAENEQLAFCPAIIVPGVYYSDDKLLQTRVFSYADTQRHRLGPNYLQLPANAPKCAHHNNHHDGFMNFMHRDEEVNYFPSRYDP…
	Glyma.14G223500.1.p	Gm_CAT3	492	MDPYKNRPSSAFNSPFWTTNSGAPIWNNNSSLTVGSRGPILLEDYHLVEKLANFDRERIPERVVHARGASAKGFFEVTHDISHLTCADFLRAPGVQTPLIVRFSTVIHERGSPETLRDPRGFAVKFYTREGNFDLVGNNFPVFFVRDGLKFPDMVHALKPNPKSHIQENWRILDFFSHHPESLHMFSFLFDDVGIPQDYRHMDGFGVNTYTLINKAGKAVYVKFHWKTTCGEKCLLDDEAIRVGGSNHSHATQDLYDSIAAGNYPEWKLYIQTLDPENEDRLDFDPLDVTKTWPEDVLPLQPVGRMVLNKNIDNFFAENEQLAFCPAIIVPGVYYSDDKLLQTRIFSYADTQRHRLGPNYLQLPANSPKCAHHNNHHDGFMNFMHRDEEVNYFPSRYDP…
	Glyma.04G017500.1.p	Gm_CAT4	492	MDPYKHRPSSAFNSPFWTTNSGAPIWNNNSSLTVGARGPILLEDYHLVEKLANFDRERIPERVVHARGASAKGFFEVTHDISHLTCADFLRAPGVQTPVIVRFSTVIHERGSPETLRDPRGFAVKFYTREGNFDLVGNNLPVFFVRDGMKFPDMVHALKPNPKNHIQENWRILDFFSHFPESLHMFTFLFDDLGVPQDYRHMDGFGVNTYTLINKAGKAVYVKFHWKTTSGIKCLLEEEAIKVGGANHSHATQDLHDSIAAGNYPEWKLFVQTIDPEHEDKFDFDPLDVTKTWPEDIIPLQPVGRLVLNKNIDNFFAENEQLAFCPAIVVPGVYYSDDKMLQTRIFSYADSQRHRLGPNYLQLPANAPKCAHHNNHHEGFMNFIHRDEEVNYFPSRYDP…
	Glyma.06G017900.1.p	Gm_CAT5	492	MDPYKLRPSSAFNSPFWTTNSGAPVWNNNSSLTVGARGPILLEDYHLVEKLANFDRERIPERVVHARGASAKGFFEVTHDISHLTCADFLRAPGVQTPVIVRFSTVIHERGSPETLRDPRGFAVKFYTREGNFDLVGNNLPVFFVRDGMKFPDMVHALKPNPKNHIQENWRILDFFSHFPESLHMFTFLFDDLGVPQDYRHMDGFGVNTYTLINKAGKAVYVKFHWKTTSGIKCLLEEEAIKVGGANHSHATQDLHDSIAAGNYPEWKLFVQTIDPEHEDKFDFDPLDVTKTWPEDIIPLQPVGRLVLNKNIDNFFAENEQLAFCPAIVVPGVYYSDDKMLQTRIFSYADSQRHRLGPNYLQLPANAPKCAHHNNHHEGFMNFIHRDEEVNYFPSRYDP…
Cicer arietinum	Ca_04835	Car_CatX1	492	MDPYKHRPSSAFNSPFWTTNSGAPVWNNNSSLTVGSRGPILLEDYHLVEKLANFDRERIPERVVHARGASAKGFFEVTHDVSHLTCADFLRAPGVQTPVIVRFSTVIHERGSPETLRDPRGFAVKFYTREGNFDLVGNNFPVFFVHDGMKFPDMVHALKPNPKSHIQENWRILDFFSHFPESLHMFSFLFDDVGVPQDYRHMDGFGVNTYTLINKAGKALYVKFHWKPTCGVKSLLEEEAIKVGGANHSHATQDLYESIAAGNYPEWKLYIQTIDPDHEDRFDFDPLDVTKTWPEDIIPLQPVGRLVLNKNIDNFFAENEQLAFCPAIIVPGVYYSDDKMLQTRIFSYADSQRHRLGPNYLQLPANAPKCAHHNNHHEGFMNFIHRDEEVNYFPSRHDP…
Trifolium pratense	Tp57577_TGAC_v2_mRNA39406	Tp_CatX1	492	MDPYKHRPSSAYNSPFWTTNSGAPVWNNNSSLTVGSRGPILLEDYHLVEKLAQFDRERIPERVVHARGASAKGFFEVTHDVSHLTCADFLRAPGVQTPVIVRFSTVIHERGSPETLRDPRGFAVKFYTREGNFDLTGNNFPVFFVHDGMNFPDMVHALKPNPKSHIQENWRILDFFSHFPESLHMFSFLFDDLGVPQDYRHMDGFGVNTYSLINKAGKQLYVKFHWKPTCGVKCLLEEEAIKVGGSNHSHATQDLYDSIAAGNYPEWKLYIQTIDPDHEDKFDFDPLDVTKTWPEDIIPLQPVGRLVLNKNIDNFFAENEQLAFCPALIVPGIYYSDDKMLQTRIFSYADSQRHRLGPNYLQLPANAPKCAHHNNHHEGFMNTIHRDEEVNYFPSRYDS…
Medicago truncatula	Medtr3g115370.1	Mt_CatX1	492	MDPYKHRPSSAYNSPFWTTNSGAPVWNNNSSLTVGSRGPILLEDYHLVEKLAQFDRERIPERVVHARGASAKGFFEVTHDISHLTCADFLRAPGVQTPVIVRFSTVIHERGSPETLRDPRGFAVKFYTREGNFDLVGNNFPVFFVHDGMNFPDMVHALKPNPKSHIQENWRILDFFSHFPESLHMFSFLFDDVGVPQDYRHMDGFGVNTYSLINKAGKAVYVKFHWKPTCGVKCLLEEEAIKVGGANHSHATQDLYDSIAAGNYPEWKLFVQTIDPAHEDKFDFDPLDVTKTWPEDIIPLQPVGRLVLNKNIDNFFAENEQLAFCPAIIVPGVYYSDDKMLQTRIFSYADSQRHRLGPNYLQLPANAPKCAHHNNHHEGFMNFIHRDEEVNYFPSRHDP…
