# Supplementary material for: Evolution and functional diversification of catalase genes in the green lineage
Source: BMC Genomics. 2022 Jun 1;23:411. doi: 10.1186/s12864-022-08621-6 (PMC9158360; doi:10.1186/s12864-022-08621-6)
Supplement: Supplementary file 7 — Additional file 7: Table S2. The detail information of reannotated CAT proteins. [file 12864_2022_8621_MOESM7_ESM.xlsx]

## Sheet: Sheet1
Table S2 The detail information of reannotated genes
Species name	Gene ID	Gene name	Length	Protein sequence
Marchantia polymorpha	Mapoly0068s0055.1	Mp_CatX1	601	MASYTSVSSMSALSVIGSSNCHPKSKRQPNPGTCSGCSASPISFALKSTFTGSPLSADLRPIMAPGLESFTDGLRAALDSSNGNGQSKTNGSVNNPRAREEPRLGTHGKPLYTTLAGHPVSDDNNSLTIGESGTGLLEDLHLLEKLAHFNRERVPERVVHAKGHGAHGYFEVTKDVSDLCKAKLFSEVGKRTPIFARFSSVTGESGFVDTNRDPRGFSVKFYTEEGNWDMVGNNTPVFFVRDAIKFPDLIHSQKRNPQTHMKDPNAFWDFLSLVPESLHQVLITFSPRGVPDGFRHMHGYGSHTFKWVNSEGKANWVKFHFLSDQGIKNLTHEQGIKISGINPDYATEDLIQNIEKGNFPSWTFFVQVMPLEDAEKYKYDPFDLTKVWLHKDYPLREVG…
			539	MAPGLESFTDGLRAALDSSNGNGQSKTNGSVNNPRAREEPRLGTHGKPLYTTLAGHPVSDDNNSLTIGESGTGLLEDLHLLEKLAHFNRERVPERVVHAKGHGAHGYFEVTKDVSDLCKAKLFSEVGKRTPIFARFSSVTGESGFVDTNRDPRGFSVKFYTEEGNWDMVGNNTPVFFVRDAIKFPDLIHSQKRNPQTHMKDPNAFWDFLSLVPESLHQVLITFSPRGVPDGFRHMHGYGSHTFKWVNSEGKANWVKFHFLSDQGIKNLTHEQGIKISGINPDYATEDLIQNIEKGNFPSWTFFVQVMPLEDAEKYKYDPFDLTKVWLHKDYPLREVGKMVLDRNVTNYFAEVEQSAFSPAHMVPGIEASPDRVLQARLFAYDDAARYRLSGNYLQLPIN…
Capsicum annuum	CA04g22770	Ca_CatX1	489	MQHRPSSAANSPYWTTNSGAPVYNNNSSLTVGARGPILLEDYHLLEKLANFDRERIPERVVHARGASAKGFFEVTHDITRLTCADFLRAPGVQTPVIVRFSTVIHERGSPETLRDPRGFAVKFYTREGNFDLVGNNFPVFFVRDGMKFPDMVHALKPNPKSHIQENWRILDFFSHHPESLHMFSFLFDDLGIPQDYRHMEGSGVNTYTLINKAGKAHYVKFHWKPTCGVKCLLDDEAVKVGGTNHSHATQDLYDSIAAGNYPEWKLFIQTIDPDHEDKFDFDPLDVTKIWPEDILPLQPVGRLVLNKNIDNFFVENEQLAFCPAIIVPGIHYSDDKLLQTRVFSYADTQRHRLGPNYLQLPPNAPKCAHHNNHHEGFMNFMHRDEEVNYFPSRFDPCRH…
			492	MDPYKHRPSSAANSPYWTTNSGAPVYNNNSSLTVGARGPILLEDYHLLEKLANFDRERIPERVVHARGASAKGFFEVTHDITRLTCADFLRAPGVQTPVIVRFSTVIHERGSPETLRDPRGFAVKFYTREGNFDLVGNNFPVFFVRDGMKFPDMVHALKPNPKSHIQENWRILDFFSHHPESLHMFSFLFDDLGIPQDYRHMEGSGVNTYTLINKAGKAHYVKFHWKPTCGVKCLLDDEAVKVGGTNHSHATQDLYDSIAAGNYPEWKLFIQTIDPDHEDKFDFDPLDVTKIWPEDILPLQPVGRLVLNKNIDNFFVENEQLAFCPAIIVPGIHYSDDKLLQTRVFSYADTQRHRLGPNYLQLPPNAPKCAHHNNHHEGFMNFMHRDEEVNYFPSRFDP…
Arabidopsis lyrata	AL7G16130.t1	Al_CatX1	461	MTVGPRGPILLEDYHLVEKLANFDRERIPERVVHARGASAKGFFEVTHDISNLTCADFLRAPGVQTPVIVRFSTVIHERGSPETLRDPRGFAVKFYTREGNFDLVGNNFPVFFIRDGMKFPDMVHALKPNPKSHIQENWRILDFFSHHPESLNMFTFLFDDIGIPQDYRHMDGSGVNTYMLINKAGKAHYVKFHWKPTCGVKSLLEEDAIRVGGTNHSHATQDLYDSIAAGNYPEWKLFIQIIDPADEDKFDFDPLDVTKTWPEDILPLQPVGRMVLNKNIDNFFAENEQLAFCPAIIVPGIHYSDDKLLQTRVFSYADTQRHRLGPNYLQLPVNAPKCAHHNNHHEGFMNFMHRDEEVNYFPSRYDPVRHAEKYPTPPAVCSGKRERCIIEKENNFKE…
			492	MDPYKYRPASSYNSPFFTTNSGAPVWNNNSSMTVGPRGPILLEDYHLVEKLANFDRERIPERVVHARGASAKGFFEVTHDISNLTCADFLRAPGVQTPVIVRFSTVIHERGSPETLRDPRGFAVKFYTREGNFDLVGNNFPVFFIRDGMKFPDMVHALKPNPKSHIQENWRILDFFSHHPESLNMFTFLFDDIGIPQDYRHMDGSGVNTYMLINKAGKAHYVKFHWKPTCGVKSLLEEDAIRVGGTNHSHATQDLYDSIAAGNYPEWKLFIQIIDPADEDKFDFDPLDVTKTWPEDILPLQPVGRMVLNKNIDNFFAENEQLAFCPAIIVPGIHYSDDKLLQTRVFSYADTQRHRLGPNYLQLPVNAPKCAHHNNHHEGFMNFMHRDEEVNYFPSRYDP…
*The bold font represents the protein length and sequence of reannotated gene
