# Supplementary material for: Evolution and functional diversification of catalase genes in the green lineage
Source: BMC Genomics. 2022 Jun 1;23:411. doi: 10.1186/s12864-022-08621-6 (PMC9158360; doi:10.1186/s12864-022-08621-6)
Supplement: Supplementary file 8 — Additional file 8: Table S3. The details imformation of bacteria, protists, fungi and animals [file 12864_2022_8621_MOESM8_ESM.xlsx]

## Sheet: Table S5
Table S3 The details imformation of bacteria, protists, fungi and animals
Phylum	Species	Accession No.	Length	Protein sequence
	Bacteria
Proteobacteria	Escherichia coli str. 48	KFD74852	753	MSQQNEKNPHQHQSPLHDSSEAKPGMDSLAPEDGSHRPAAEPTPPGAQPTAPGSLKAPDTRNEKLNSLEDVRKGSENYALTTNQGVRIADDQNSLRAGSRGPTLLEDFILREKITHFDHERIPERIVHARGSAAHGYFQPYKSLSDITKADFLSDPNKITPVFVRFSTVQGGAGSADTVRDIRGFATKFYTEEGIFDLVGNNTPIFFIQDAHKFPDFVHAVKPEPHWAIPQGQSAHDTFWDYVSLQPETLHNVMWAMSDRGIPRSYRTMEGFGIHTFRLINAEGKATFVRFHWKPLAGKASLVWDEAQKLTGRDPDFHRRELWEAIEAGDFPEYELGFQLIPEEDEFKFDFDLLDPTKLIPEELVPVQRVGKMVLNRNPDNFFAENEQAAFHPGHIVPG…
	Rhodospirillum rubrum ATCC 11170	ABC22157	704	MAKRSTDALTPAEIADAKILRGTGGETHQIAEGDTPVLTTQQGIPVADDQNSLRIGPRGPTLLEDFAFREKIFHFDHERIPERIVHARGFGAHGTFETYEDLSALTSADIFQRAGEKTPAFVRFSTVAGNLGSSDVARDVRGFAVKLYTKQGNWDIVGNNIPVFFIQDAIKFPDLIHAAKQEPDSGFPQAQTAHDNFWDFISLMPESLHMALWIMSDRTIPRSFRFMEGFGVHTFRLVTAEGKSSFVKFHWKPKLGLQSVVWNEAVKINGADPDFHRRDLWSAIKRGDYPEWDLGLQVFDDAFADSFPFDVLDATKLIPEELVPIRIVGRLVLDRTVDNFFAETEQVAFHTANIVPGIDFTNDPLLQGRNFSYLDTQIKRLGGPNFTHLPINAAKCPFH…
		ABC23289	484	MTTRLTTTAGAPVADNQNSLTAGPRGPVLLQDYQLIEKLAHQNRERIPERVVHAKGWGAHGTLTITHDISRYTRAKLFSAVGKTTPVLARFSTVAGELGAADAERDVRGFSLKFYTEEGNWDLAGNNTPVFFVRDPLKFPDFIHTQKRHPRTHLRSPTAMWDFWSLSPESLHQVTILMSDRGLPLDPMHMNGYGSHTYSFWNDAGERFWVKFHFKTQQGHAHLTNAAAKVVVGESRESYQEALFGTIESGHFPRWTLFVQIMAEREAETTPYNPFDLTKVWPHGDFPLIEVGVLELNRNAENYFAEIEQAAFSPSNVVPGIGHSPDKMLQARVFAYADAHRYRLGTHYEALPVNAPLSPVNHYHKDGPMRFFPNNPNADAYYEPNSFGGPKEDPSVKEP…
	Alteromonas macleodii str. 'Balearic Sea AD45' str. Balearic Sea Isolate AD45	AFT93885	492	MSKCPFSGAAIKPTTLTSSNGAPVANDNQSRTAGPRGPVTFDNHYLFEKLAHFNRERIPERVVHARGSAAYGTFTLTKSLSDYTIADFLQKEGQKTDVFLRFSTVGGGQDSSDYARDPRGFSVKFYTEQGNWDMVGNNTPVFFLRDGIKFPDFIHSQKKNPRTNLPDPQAVYEFWANNPQSLHQSTILMSDRGIPYSYRHVNGYSSHTLSFWNNAGERYWVKWHFKTNQGIKTLTNEEAAKMPSYGAQQDLVESIDNGDFPSWTVNVQIMTEEEARNYHINPFDLTKVWPHSDFPLIEVGQLELNRNVDNYFAETEQAAFAPSNLVPGIGASPDRMLQARLIGYQDAHRYRIGANYNQIPVNAPRCPVHNYQRDGAFAGINPALAGSGANFYPNNRARV…
		AFT96855	538	MRTSMKSTLTKLVLGGVAAIMLTLGVSADTLTRQNGAPVGDNQNSQTAGPWGPVLLQDSQLIEKLAAFDRERIPERVVHARGTGVYGYYENLVDLSDETLAAPFQSAGKKTDVFVRFSSVVHGHLSPETLRDPRGFAVKFYTEQGNWDLVGNNFPVFFIRDAIKFPDMVHAFKPSPVTNKQEPKRIFDFFSHVPESTHTLTMLFSDYGTPASYLNMDGSGVHAFKFVDDEGNYKYVKFTWKSNQPIKNFTNEDAMKVQGMDMQPHTTDIYTRIGEKGETASWDLYLQELEPEQLDDFEFNPLDTTKIWPESLVPAKKIGRLVLNRVPDNFFEETEQAAFAPSNLIPGIEPSEDRMLQGRLFSYADTQRYRLGVNAYRIPVNSPKNAVINNHEQHGQLRT…
		AFT95872	500	MAKKPQLTTSAGAPVVSNETTKTAGERGPALLQDYQLIEKLAHQNRERIPERVVHAKGWGAQGTFTVTHDITDYTCADLFSEVGKQTEVLSRWSTVAGESGAADTERDVRGFSLKFYTQQGNWDMVGNNTPVFFIRDGYKFPDFIRTQKRHPKTNLRSPEAMFDFWAAQPESVHQVTILMSDRGIPVSPMHMNGYGSHTFSMWNKEGKRHWVKFHFKTQQGIKNYTNETSEKIIGSTREKYQEELYNAIEEGNFPKWTMYIQAMPEEEAGQQSYNPFDLTKVWPHDDYPLIEVGELEMNRNPENYFQMIENAAFSPSNVVPGIGFSPDKMLQARIFSYADAHRYRLGTHYEALPANAPKNSKVNHYHKDGAMRFFTNDFGNPDAYYEPNQYEGPVADFS…
	Chromobacterium violaceum str. GHPS1	OVE49156	481	MSKHPLTTAAGAPVVDNQNVQTAGPRGPMLLQDVWYLEKLAHFDREVIPERRMHAKGSGAFGTFTVTHDITRYTRAALFSDIGKKTDLFLRFSTVAGERGAADAERDIRGFAVKFYTEEGNWDLVGNNTPVFFLRDPLKFPDLNRAVKRNPYTNMRDANANWDFWTLLPEALHQVTIVMSDRGIPASYRHMHGFGSHTFSLINAKGERHWVKFHFHTQQGIRNLSDAEAEKLVGQDRESAQRDLLESIDRGDFPRWTLYIQVMTEAQADACPFNPFDLTKVWSHKDYPLIEVGVLELNRNPQNYFADVEQAAFNPANVVPGISFSPDRMLQGRLFAYGDAERYRLGVNHHLIPVNAPRCPFHNSYHRDGAMRVDSNAGATIGYEPNSQGKWQQQPAYDE…
Cyanobacteria	Chamaesiphon minutus PCC 6605	AFY94872	722	MSEQHPVNEQSKDRSLENYRVEPGQKLTTDEGHPLSNTDDSLKAGGRGPTLLEDFHFQQKLSAFDRERIPERVVHARGAGAHGYFEPYESMAEFTKAKFLGDPAVKTPVFVRFSTVGGSRGSADAVRDVRGFSVKFYTEDGNYDIVGNNIPVFFIQDAIKFPDIIHAVKPEPDNEMPQASTAHPSFWDFISLVPESMHMIMWLLSDRTLPRNFSTMQGFGVHTFRWVNKEGKSRFVKYHWKPLAGVHSNVFDEAQKIAGKDPDFQRRTLWESIEKGNYPEYELGVQIVEEEDEHKFDFDILDSTKMIPEELVPVRPIGKMVLNRNPDNFFAETEQVAYQPSNVVPGIDFSDDPLLQGRLMSYHDTQLHRLGSPNFVHLPINRPVCPFSNNNQDGRMQMD…
	Chamaesiphon polymorphus CCALA 037	PSB56645	722	MSEQHPVNEQSKDRSLENYRVEPGQNLTTDEGHPLSNTDDSLKAGGRGPTLLEDFHFQQKLSAFDRERIPERVVHARGAGAHGYFEPYESMAEFTKAKFLADPAVKTPVFVRFSTVGGSRGSADAVRDVRGFSVKFYTEDGNYDIVGNNLPVFFIQDAIKFPDIIHAVKPEPDNEMPQASTAHPSFWDFISLVPESMHMIMWLLSDRTLPRNFSTMQGFGVHTFRWVNKEGKSRFVKYHWKPLAGVHSNVFDEAQKIAGKDPDFQRRTLWESIEKGIYPEYELGVQIVEEEDEHKFDFDILDSTKIIPEELVPVRPIGKMVLNRNPDNFFAETEQVAYQPSNVVPGIDFSNDPLLQGRLMSYHDSQLHRLGSPNFVHLPINRPVCPFSNNNQDGRMQMD…
	Gloeocapsa sp. PCC 73106	ELR96689	689	MTEQSQPQKTAKTESLEEFQVEAGEQLTTNQGVVVEDTDNSLKTGNRGPSLREDFHFQEKLSHFDRERIPERVVHARGSAAHGYFQAYESLAKFTKAHFLQDPSIQTPVFARFSTVGGSRGSADSVRDVRGFSVKFYTQEGNYDLVGNNIPVFFIQDAIKFPDVVHSIKPEPHNEIPQASTAHSNFWDFISLVPESTHMILWLLSDRTLPRSFSRMQGFGVHTYRLVNAEGKFRFVKFHWKPLLGVHSLVFDEAQKLAGKDPDFHRRDLWESIEQGNYPEFELGVQIIEAEDEHKFDFDILDSTKLIPEELVPVLPIGKMVLNRNPDNFFAETEQVAFAPSNVVPGIDFSDDPLLQGRLFSYHDTQQHRLGSPNFANLPINQPVCPFHNNQQDGRMQMQ…
		ELR99081	479	MSEANNLTTSAGSPIADNQNSLTAGDRGPILLQDYQLLEKLAHQNRERIPERVVHAKGSGAYGTFTVTHDLTQYTKAKIFAEVGKTTPFFLRFSTVAGESGAADAERDVRGYAVKFYTEEGNWDLVGNNTPVFFIRDPYKFPDFIHTQKRHPKTNLRNPVAVWDFWSQSPEAMHQITILMSDRGIPQTYRHMNGYGSHTFSFINANNERFWVKLHFKTQQGHKYWTNEAAAAVIGSDRESSQRDLYQAIEKGDFPKWTLKVQIMPEDEASKTPYNPFDLTKVWPHSDYPLIEVGILELNRNPENYFAEVEQATFSPSNIVSGIGFSPDKVLQARLMSYPDAHRYRVGTHHNDLPVNKPRCPVHHYHKDGAMRYDIPNPNHYYEPNSFNGPKEDPKYKEP…
	Aliterella atlantica CENA595	KJH72792	500	MTDEQQQNSGNQDQTLTNRQGHPISDNQNTRTVGDRGPTVLENYNFLEKITHFDRERIPERVVHARGAGAHGYFEAYGTIGNEPASKYTRAKLFQEKGKITPVFVRFSSVIHGGHSPETLRDPRGFATKFYTEDGNWDLVGNNLKIFFIRDPIKFPDLVHAFKPDPVTNRQDVNRIFDFISHIPEAMHMITWLFSPWGIPANYRQMEGSGVNTYKMVNADGVGHIVKYFWVPKAGVKNLTLAQAEEVQAKNFNHATQDLYEAIERGDYPEWEFCVQIMSDDEHPELDFDPLDPTKIWSPEQFPLLPIGRMVLDKNPTNYFAEVEQAAFGAGVLVDGLDFSDDKLLQGRTFSYSDTQRYRVGTNYLQLPINRAKAQVATNLRDGQMAYHVDGVEAGENPH…
	Chroococcidiopsis sp. TS-821	PPS43198	500	MIDNQPQSNNKQEILTNRQGHPVTDNQNVRTVGDRGPTVLENYNFLEKITHFDRERIPERVVHARGAGAHGYFEAYGTVGDEPINKYTRAKLFQEKGKITPVFVRFSTVIHGGHSPETLRDPRGFAVKFYTEDGNWDLVGNNLKVFFIRDPIKFPDLVHAFKPDPVTNKQDPNRIFDFISLTPEATHMITWLFSPWGIPASYRHMEGSGVNTYKWVNADGVGYLVKYHFIPKQGVKCLTQAQAEQIQAKEFNHATVDLYEAIENGEYPEWEFAVQILSDDEHPELDFDPLDPTKVWPQEQIPLLPVGRMVLDKNPTNYFAEVEQAAFGTGVLVDGLDFSDDKLLQGRTFSYSDTQRHRIGTNYLQLPINSPKTKVATNLRDGQMTYRVDGVEAGENPHV…
	Nostoc flagelliforme CCNUN1	AUB39868	497	MTEPQNLTTADGIPVADNQNSLTAGSRGPVLIQDFHLLEKLAHFNRERIPERVVHAKGAAAYGTFTVTNDITRYTKAKLFSEIGKKTEVLLRFSTVGGEKGSADAERDPRGFAIKFYTEEGNWDITGNNTPIFFIRDPLKFPDFIHTQKRNPQTNCKDHNAKWDFWSLSPESLHQVTILFSDRGIPKTYRHMDGFGSHTFSLINAEGDRVWCKFHFKTLQGHQTLTEEESTKIKGEDPDHATHDLFEAIAKKDYPKWRMCIQVMTEEQAAKHPDNPFDLTKVWKQGEYPLIEVGILELNRNPENYFAEVEQAAFSPSAVVPGVSFSPDKMLQARIFSYPDAQRYRLGGNYQQLPVNQPKCPVMHYQRDGFMASGNNGGSVPNYEPNSAEGTPKENPAYA…
		AUB34401	497	MAHDQQKNDLTDSEENILTNRQGHLISDNQNTRTVGERGPTVLENYNFLEKITHFDRERIPERVVHARGAGAHGYFEAYGTIGDERASKYTRAKLFQEKGKITPTFVRFSTVTHGGNSPETLRDPRGFAIKFYTEDGNWDLVGNNLKIFFIRDPIKFPDLIHAFKPDPVTNRQDPNHIFDFISLTPEATHMITWLFSPWGIPASYRFMEGAGVNTYKMVNDDGVAHLVKYLFLPKQGLKFLTQAQAEEIQAKNFNHATQDLYEAIERGDYPEWEFCVQIMSDDEHPELDFDPLDPTKIWPAEQFPVLPVGRLVLDKNPRDYFAEVEQAAFGTGVLVDGLDFSDDKLLQGRTFSYSDTQRYRVGANYLQLPINKPKTRVATNQHGGQMDFVDGDKGSENP…
Planctomycetes	Candidatus Brocadia sp.	RIJ94289	515	MSNNSFQRTAQTGRRCAQTLAVQSNCKRRIKVNDEKKKLTTAAGAPVADNQNVMTAGPRGPQLLQDVWFLEKLAHFDREVISERRMHAKGSGAYGIFTVTCDITKYTRAKIFSQIGKRTDLFLRFSTVAGERGAADAERDIRGTAIKFYTEEGNWDLVGNNTPVFFLRDPLRFPGLNHAVKRDPRTNLRSAKNNWDFWTSLPEALHQITITMSDRGIPTSYRHMHMFGSHTFSLINARNERFWVKFHFHTQQGIKNLSDAEAEAVIGKDRESHQRDLYETIERCEFPRWKLFIQVMHEKDAAKMPYNPFDLTKVWYHKDYPLLEVGILELNKNPENYFAEVEQSAFNPANVVPGIGFSPDKMLQGRLFSYGDAQRYRLGVNHHQIPVNRPRCPVNMYHR…
	Candidatus Brocadia sinica	KXK25293	486	MKDEKKKLTTNAGAPVPDNQNVMTAGPRGPMLLQDVWFLEKLAHFDREVIPERRMHDKGSGAYGTFTVTHDISRYTKAKIFSQIGKRTDLFTRFSTVAGERGSADAERDIRGFAVKFYTEEGNWDLVGNNTPVFFLRDPLKFPDLNHAVKRDPRTNLRSAHNNWDFWTSLPEALHQITIVMSDRGIPATYRHMHGFGSHTFSLINARGDRHWVKFHLVCQQGIKNLTDEQAGALIGKDRDSHQRDLYESIERRDFPRWKLFIQTMTEKEAATCPYNPFDLTKVWFHKDFPLIEVGIMELNRNPENYFAEVEQSAFNPANVAPGIGFSPDKMLQGRLFSYGDAQRYRLGVNHHLIPVNASRCPFHSYHRDGAMRVDGNHGGTLGYEPNSYGEWKQQQEFA…
Chlamydiae	Chlamydiales bacterium 38-26	OJV08103	718	MSSKKSDKQNEKNKKISDLEMFTENSTGEFLTTNQGVRINDNQNSLKAGERGPTLLEDFILREKITHFDHERIPERIVHARGSAAHGTFQLYKPLNKYTKAKFLNDTSIQTPVFVRFSTVAGSRGSTDLARDVRGFAVKFYTEEGNFDLVGNNIPVFFIQDAMKFPDLIHAVKPEPHHEIPQAASAHDTFWDFVSVMPESMHMIMWVMSDRGIPRSLRMMEGFGIHTFRLINSQEQAVFVKFHWKPLLGVHSVVWDEAQKISGKNSDFHRLDLFEAIESGAFPEWELGIQIIPEEDEHKFDFDLLDPTKLVPEELVPVLPIGKLTLNRNPDNFFAETEQVAFHPGHIVPGIDFTNDPLLQGRLFSYTDTQLSRLGSPNFHEIPINRPIAPVHNNQRDGH…
	Parachlamydia sp.	PJD97907	484	MNKDNPKPTTNDAGIPVSSDEYSLTVGPDGPILLQDHYLIEQMANFNREKIPERQPHAKGSGAFGYFEVTKDVSAYTKAAVFQPGIKTDTLIRFSTVAGEQGSPDTWRDPRGFALKFYTSEGVYDMVGNNTPVFFVRDPMKFQHFIRSQKRRADSGLRDNDMQWDFWTLSPESAHQVTVLMGDRGIPKTWRHMNGYSSHAYMWVNAKGERFFIKYHFKTDQGIEFLTQEEADTLAGTDGDFHRRDLFDAIKKGDYPSWTLKVQIMPFEEAAAYRLNPFDLTKVWPHGDYPLHEVGRLILNRNPTDFHTEIEQAAFEPSNMVPGIGPSPDKMLLARLFSYADAHRARLGVNYKQIVVNQPKVPVYSYSKDGAMRIHNVSDPVYAPNSKGGPKADGQRYPQ…
Firmicutes	Bacillus subtilis	CAB15931	686	MSDDQNKRVNEHSKDEQLEQYRTDNSGKKMTTNQGLRVSEDEHSLKAGVRGPTLMEDFHFREKMTHFDHERIPERVVHARGFGVHGFFQVYEPMTEYTRAKFLQDPSVKTPVFVRFSTVAGSKGSADTVRDARGFATKFYTEEGNYDLVGNNIPVFFIQDAIKFPDLVHAFKPEPHNEMPQAATAHDTFWDFVANNPESAHMVMWTMSDRGIPRSYRMMEGFGVHTFRFVNEQGKARFVKFHWKPVLGVHSLVWDEAQKIAGKDPDFHRRDLWETIENGGKVEYELGVQMIDEEDEFKFDFDILDPTKLWPEELVPVKIIGKMTLNRNQDNVFAETEQVAFHPGNVVPGIDFTNDPLLQGRLFSYTDTQLIRLGGPNFHEIPINRPVCPFHNNQYDGYH…
		CAB12710	483	MSSNKLTTSWGAPVGDNQNSMTAGSRGPTLIQDVHLLEKLAHFNRERVPERVVHAKGAGAHGYFEVTNDVTKYTKAAFLSEVGKRTPLFIRFSTVAGELGSADTVRDPRGFAVKFYTEEGNYDIVGNNTPVFFIRDAIKFPDFIHTQKRDPKTHLKNPTAVWDFWSLSPESLHQVTILMSDRGIPATLRHMHGFGSHTFKWTNAEGEGVWIKYHFKTEQGVKNLDVNTAAKIAGENPDYHTEDLFNAIENGDYPAWKLYVQIMPLEDANTYRFDPFDVTKVWSQKDYPLIEVGRMVLDRNPENYFAEVEQATFSPGTLVPGIDVSPDKMLQGRLFAYHDAHRYRVGANHQALPINRARNKVNNYQRDGQMRFDDNGGGSVYYEPNSFGGPKESPEDKQA…
		CAB15889	547	MKDDHQNKQHQSNAQGSEEAFSHKTSGKNESEDTLTNRQGHPVTDNQNVRTVGNRGPTTLENYDFLEKISHFDRERIPERVVHARGAGAHGYFEAYGSFGDEPISTYTRAKLFQEKGKKTPAFVRFSTVNHGKHSPETLRDPRGFAVKLYTEDGNWDLVGNNLKIFFIRDPLKFPDLVHAFQPDPVTNIQDGERIFDFISQSPEATHMITFLFSPWGIPANYRQMQGSGVHAYKWVNEEGKAVLVKYHFEPKQGIRNLTQKEAEEIQGKNFNHATQDLYDAIENGDYPEWEVYAQIMSDDEHPELDFDPLDPTKLWYKDDFPWKPIGKLVLNKNPENYHAEVEQASFGTGVLVDGLDFSDDKLLQGRTFAYSDTQRYRVGANYLQLPINSPKKHVATNQ…
Actinobacteria	Mycobacterium avium 05-4293	2581911162	721	MVLPHGRKGRKERQHMATDHTSDAPDPKQRDLESARFRRDTGYLTTQQGVRVDHTDDALTVGERGPTLLEDFHAREKITHFDHERIPERVVHARGAGAYGYFEPYDDRLAQYTAAKFLTSPGTRTPVFVRFSTVAGSRGSADTVRDVRGFATKFYTEQGNYDLVGNNFPVFFIQDGIKFPDFVHAVKPEPHNEIPQAQSAHDTLWDFVSLQPETLHAIMWLMSDRALPRSYRMMQGFGVHTFRLVNARGEGTFVKFHWKPRLGVHSLIWDECQKIAGKDPDYNRRDLWEAIESGQYPEWELGVQLVAEDDEFSFDFDLLDATKIIPEEQVPVLPVGKMVLNRNPDNFFAETEQVAFHTANVVPGIDFTNDPLLQFRNFSYLDTQLIRLGGPNFAQLPVN…
		2581910581	485	MTENFTTTNAGAPAPSDELSLTLGPDGPVLLQDFYLIEQLAAFNRERVPERQPHAKGTGAFGRFEVTNDLSAYTKAAVFQPGTKTDVFVRLSGNAGERGSADTVRDTRGFSVKFYTTEGNFDLVGLDFPVFVIRDPIKFPQMVRSAKRRANNDCRDHNMQWDFWTLSPESAHQVTMIMSDRGIPKTFRHMHGFGLHTFSFLNAAGEISWVKFHFKSNQGIEWLTQEEGDRLAGTDPDYCIRDLYEAIEHGDHPRWSVKVQIMPFEDAKTYRFNPFDVTKVWPHADYPLIDLGTMTLDRNVTDHHTEVEQVTFAPHALVPGIGLSPDKLLLGRSFAYADAHRYRVGANHNQIPVNAPRCPVRSYSKDGQMRFVNSTDPVYAPNSYGGPKADPDRASVVKW…
		2581910580	484	MAENHTTTNAGAPAPSDELSLTVGPDGPLLLQDSYLVEQMAAFNRERVPERQPHAKGAGAYGRFEVTADVSEYTKAAFLQPGAVTEVFARFSSGNSGERGSADTARDNRGFSVKFYTTEGNFDLVGSDVPVFAIRDPMKFPNLIRAGGRRADNDLHDHNMVWDFWTSCPETAHLVTLVMGDRGIPRTFRHMNGFGLHAFSWVNSAGEIHWVKYHFKTDQGIQWLPQEEGRRLAGTHPDCCVRDLYEAIARGEYPSWSLQVQLMPFADAKTYRFNPFDVTKVWPHADYPPIEVGTMTLDRNVTDHHAEVEQAAFAPSNLVPGTGLSPDRLLLGRSFAYPDAHRARIGVNHDQLPVNAARCAVRSYAKDGRMRIVNTADPVYAPNSAGGPHADPARAGEVH…
	Streptomyces coelicolor A(3)2 C31-mCherry-1	2817019266	759	MSEANPLKRVARKVTEGLHGEAGGPPDGIPGRPGPESPSAAEPTEPREPLPPKPDQTGPDTVSPTGQPTGADQARVAQSGSYLTNAQGTRLYDTDHSLKAGPRGPVLLQDHHLREKVMHFDHERIPERVVHARGAGAHGVFQSYGTAASVTKAGFLAADVETPVFTRFSTVVGSRGSSDTVRDTRGFATKFYTSEGVFDLVGNNIPVFFIQDAIKFPDVVHAAKPHPDREIPQAQSAHDTFWDFVSLHTEATNHTIFFMGDRGIPRSFRMMEGFGVHTFRLVNAEGATTLVKFHWKPKLGVHSLVWDEAQLINGVDPDFHRRDLADAIEAGAYPQWELGIQTFPDNPEQTFEGIDLLDPTNFVPEELAPVQPVGLLTLNRNPSNFFAETEQVAFHVGHL…
		2817022605	487	LPENNQKPLTTVAGAPVPDNQNSLTSGPRGPMLLQDVWFLEKLAHFDREVIPERRMHAKGSGAFGTFTVTHDITRYTSAKIFSEIGKKTPLFTRFSTVAGERGAADAERDIRGFAVKFYTDEGNWDLVGNNTPVFFFRDPLKFPDLNHAVKRDPRTNLRNAENNWDFWTNLPEALHQVTIVMSDRGIPASYRHMHGFGSHTYSLINAEGERFWVKFHHRTQQGIKNLTDAEAEALVGKDRESHQRDLFDAIEDGDFPKWKLFIQVMPEADAENYRFHPFDLTKVWSKKDYPLIEVGEWELNRNPDNYFADVEQAAFSPANVVPGISFSPDRMLQGRLFSYGDAQRYRLGVNHHQIPVNAPKNPVNSYHRDGAMRVDGNQGATPGVEPNSYGRWQEQPAY…
		2817020800	487	MSQRVLTTESGAPVADNQNSASAGIGGPLLIQDQHLIEKLARFNRERIPERVVHARGSGAYGHFEVTDDVSGFTHADFLNTVGKRTEVFLRFSTVADSLGGADAVRDPRGFALKFYTEEGNYDLVGNNTPVFFIKDPIKFPDFIHSQKRDPFTGRQEPDNVFDFWAHSPEATHQITWLMGDRGIPASYRHMDGFGSHTYQWTNARGESFFVKYHFKTDQGIRCLTADEAAKLAGEDPTSHQTDLVQAIERGVYPSWTLHVQLMPVAEAANYRFNPFDVTKVWPHADYPLKRVGRLVLDRNPDNVFAEVEQAAFSPNNFVPGIGPSPDKMLQGRLFAYADAHRYRLGVNHTQLAVNAPKAVPGGAANYGRDGLMAANPQGRYAKNYEPNSYDGPAETGTP…
		2817019618	506	MTDTPPATTTDSGAPAESDEHSLTAGPAGPVLLQDAYLIEQMAQFNRERIPERQPHAKGSGAFGHFEVTHDVSAYTKAAVFQPGTRTDLVARFSTVAGERGSPDTWRDPRGFAVKFYTSQGNYDMVGNNTPVFFVKDPMKFQHFIRSQKRRADSNLRDHDMQWDFWTLSPESAHQVTWLMGDRGIPRTWRHMNGYTSHTYMWINASGERFWVKYHFKTDQGIEYFTQHEADQMAAADTDYHMRDLFEHIRDGDFPSWTLHVQVMPYEEAAGYRFNPFDLTKVWPHGDYPLIPVGRMTLERNPTDNHAEIEQAAFQPNNLVPGIGPSPDRMLLARLFSYADAHRYRIGANYQQLPVNAPVVDVRTYSKDGAMAYRKTTDPVYAPNSKGGPAADTEHFGTP…
Protists
Evosea	Dictyostelium discoideum	catA-1	496	MSAPVLTTSSGSPIDNNLNSMTAGVNGPILIQDFTLIDKLAHFDRERIPERVVHAKGAGAHGYFEVPSSDVPKWCKAKFLNKVGKRTPIFTRFSTVGGEKGSSDSERDPRGFAVKFYTEEGNFDMVGNNTPVFFIRDPSKFPDFIHTQKRNPQTNCKDPNMFWDFLGQTPESTHQVSILFSDRGTPKSYRHMHGFSSHTLKFVNAQGKPYWVKLHFTSETGIQNYTAEEAAKMSMNDPDSATRDLFETIAKGGEPAWKVSIQLMEFEDALKYRFNPFDVTKIWSHKDYPLIQIGRMVLNRNPENYFAEVEQAAFSPSHMVPGIEPSPDKMLQGRLFSYPDTHRHRLGVNYQQIPVNCPFAVKGGVKNYQRDGFMAVNGNGGKGPNYQPNSFGGPEPHPE…
		catB-1	692	MNKKLEQLEKFKTNDKNPVYSTTNTGVSLSDDANSLKAGPRGPTLLEDFVLREKITHFDHERIPERIVHARGTGAHGYFLSYKDHSKLTKADFLSKQDKKTPVFIRISTVQGPRGSADTVRDVHGFAVKFYTDEGNYDLVGNNMPVFFIQDASSFPDFVHAVKMEPQNEMPTGGSAHDTFYDFCGLKPESAHSVLWVMSDRGIPISLRHQQGFGVHSYRFINQEGKSTFVKLHWKPLSGTCSLLWDEAQKIAGKDCDYHRRRFWEDIESGDFPQWELGAQLLDEDLQKKFDFDILDPTKLIPEELTPVIPLGRMVIDRNPDNFFAETEQVAFCVSHVVPGIDFSNDPLLQGRIFSYLDTQLSRLGGPNFNEIPINRPVCPFANNQRDGIHRMTINKGGA…
	Fungi
Ascomycota	Saccharomyces cerevisiae	CTA1	515	MSKLGQEKNEVNYSDVREDRVVTNSTGNPINEPFVTQRIGEHGPLLLQDYNLIDSLAHFNRENIPQRNPHAHGSGAFGYFEVTDDITDICGSAMFSKIGKRTKCLTRFSTVGGDKGSADTVRDPRGFATKFYTEEGNLDWVYNNTPVFFIRDPSKFPHFIHTQKRNPQTNLRDADMFWDFLTTPENQVAIHQVMILFSDRGTPANYRSMHGYSGHTYKWSNKNGDWHYVQVHIKTDQGIKNLTIEEATKIAGSNPDYCQQDLFEAIQNGNYPSWTVYIQTMTERDAKKLPFSVFDLTKVWPQGQFPLRRVGKIVLNENPLNFFAQVEQAAFAPSTTVPYQEASADPVLQARLFSYADAHRYRLGPNFHQIPVNCPYASKFFNPAIRDGPMNVNGNFGSE…
		CTT1	562	MNVFGKKEEKQEKVYSLQNGFPYSHHPYASQYSRPDGPILLQDFHLLENIASFDRERVPERVVHAKGGGCRLEFELTDSLSDITYAAPYQNVGYKCPGLVRFSTVGGESGTPDTARDPRGVSFKFYTEWGNHDWVFNNTPVFFLRDAIKFPVFIHSQKRDPQSHLNQFQDTTIYWDYLTLNPESIHQITYMFGDRGTPASWASMNAYSGHSFIMVNKEGKDTYVQFHVLSDTGFETLTGDKAAELSGSHPDYNQAKLFTQLQNGEKPKFNCYVQTMTPEQATKFRYSVNDLTKIWPHKEFPLRKFGTITLTENVDNYFQEIEQVAFSPTNTCIPGIKPSNDSVLQARLFSYPDTQRHRLGANYQQLPVNRPRNLGCPYSKGDSQYTAEQCPFKAVNFQR…
	Aspergillus nidulans	CBF70573	501	MGQNDDQKTYRYNESPVYTTSNGCPVMDPQASQRVGPNGPLLLQDFNLIDLLAHFDRERIPERVVHAKGAGAYGEFEVTDDISDITVIDMLKGVGKKTKTFVRFSTVGGEKGSPDSARDPRGFACKFYTEEGNWDWVFNNTPVFFLRDPSKFPMFIHTQKRNPQTNLKDATMFWDYLSTHQEAVHQVMHLFSDRGTPYSYRHMNGYSGHTYKWIKPDGTFNYVQLHLKTDQGNKTFTDAEATRLAAENPDWHTQDLFNAIARGEYPSWTCYVQTLSPEQAEKFRWNIFDLTKVWPQSEVPLRRFGRFTLNKNPENYFAEVEQAAFSPSHLVPGVEPSADPVLQARLFSYPDTHRHRLGTSNYQSIPVNCPLRAFTPFHRDGAMSVNGNHGANPNYPSTF…
		CBF87433	722	MRALGLVGLVGVANAVCPYMTGELGRRDTNPDATEATEEFLSEYYLDDTDSYLTTDVGGPIEDQQSLKAGARGSTLLEDFIFRQKIQRFDHERVPERAVHARGAGAHGVFTSYGDFSNITAASFLSAEGKETPVFVRFSTVAGSRGSSDLARDVHGFATRFYTDEGNFDIVGNNIPVFFIQDAIQFPDLIHAVKPKGDREIPQAATAHDAAWDFFSQQPSTLHTLLWAMAGHGIPRSFRHVDGFGVHTFRLVTEDGSTKLVKFHWKTLQGLASMVWEEAQQISGKNPDYMRQDLFESIEAGRYPEWELNVQIMDEEDQLRFGFDLFDPTKIVPEEYVPLTPLGKMTLNRNPRNYFAETEQVMFQPGHVVRGVDFTEDPLLQQGRLFSYLDTQLNRNGGP…
		CBF78282	744	MATSITAGLQKAQQAVQDTATKNKKIVDISHDTVNVHTDQEQRTDFGVAITDPDHWLRVTNETHSGPSLLEDHIARERIHRFDHERIPERVVHARGTGAYGNFTLKESIEDLTYAGVLTDTSRNTPVFVRFSTVQGSRGSADTVRDVRGFAVKFYTDEGNWDIVGNNIPVFFIQDAIKFPDFVHAVKPEPHNEVPQAQTAHNNFWDFVYLHPEATHMFMWAMSDRAIPRSYRMMQGFGVNTFSLVNKEGKRHFVKFHWIPHLGVHSLVWDEALKLAGQDPDFHRKDLMEAIDNKAYPKWDFAIQAIPEEDQDKFEFDIFDATKVWPEEQVPLRVVGELELNRNIDEFFPETEQVAFCTSHIVPGIDFSDDPLLQGRNFSYQDTQISRLGVNWEEIPINR…
		CBF80787	528	MVTTAQSQCRHATEVRPPEACLWPQTRFFFRNSSTSTGRSCWSAWFILANSSGGSGAFGHFEVTKDVSDLTKAHFLRSPGIKTPVFIRFSTVTLGREYPDLARNPRGFAVKFYTGEGNYDIVGLNFPVFFCRDPIQGPDVIRSQYRNPQNFLLDHNSLFDLLANTPEGNHAGMMFFSDHGTPAGWQNIHGYGCHTFKWVNAEGKFVYIKYHFLADHGQKQFNADEALRYGGEDPDYSKRELWRTIENGKELSWTAYVQVMKPEDADPEKLGFDPFDVTKVWPKKQFPLQEFGKLTLNKNPENFHRDVEQAAFSPGSMVPGIEDSPDPLLQFRMFFYRDAQYHRIGVNLHQVPVNCPFMASSYSSLNFDGQLRVDANHAMNPQYAPNSFVHKFRTDTAEA…
Animals
Arthropoda	Drosophila melanogaster	NP_536731.1	506	MAGRDAASNQLIDYKNSQTVSPGAITTGNGAPIGIKDASQTVGPRGPILLQDVNFLDEMSHFDRERIPERVVHAKGAGAFGYFEVTHDITQYCAAKIFDKVKKRTPLAVRFSTVGGESGSADTARDPRGFAVKFYTEDGVWDLVGNNTPVFFIRDPILFPSFIHTQKRNPQTHLKDPDMFWDFLTLRPESAHQVCILFSDRGTPDGYCHMNGYGSHTFKLINAKGEPIYAKFHFKTDQGIKNLDVKTADQLASTDPDYSIRDLYNRIKTCKFPSWTMYIQVMTYEQAKKFKYNPFDVTKVWSQKEYPLIPVGKMVLDRNPKNYFAEVEQIAFSPAHLVPGVEPSPDKMLHGRLFSYSDTHRHRLGPNYLQIPVNCPYKVKIENFQRDGAMNVTDNQDGA…
Chordata	Mus musculus	NP_033934.2	527	MSDSRDPASDQMKQWKEQRASQRPDVLTTGGGNPIGDKLNIMTAGSRGPLLVQDVVFTDEMAHFDRERIPERVVHAKGAGAFGYFEVTHDITRYSKAKVFEHIGKRTPIAVRFSTVTGESGSADTVRDPRGFAVKFYTEDGNWDLVGNNTPIFFIRDAILFPSFIHSQKRNPQTHLKDPDMVWDFWSLRPESLHQVSFLFSDRGIPDGHRHMNGYGSHTFKLVNADGEAVYCKFHYKTDQGIKNLPVGEAGRLAQEDPDYGLRDLFNAIANGNYPSWTFYIQVMTFKEAETFPFNPFDLTKVWPHKDYPLIPVGKLVLNKNPVNYFAEVEQMAFDPSNMPPGIEPSPDKMLQGRLFAYPDTHRHRLGPNYLQIPVNCPYRARVANYQRDGPMCMHDNQG…
	Homo sapiens	AAK29181.1	527	MADSRDPASDQMQHWKEQRAAQKADVLTTGAGNPVGDKLNVITVGPRGPLLVQNVVFTDEMAHFDRERIPERVVHAKGAGAFGYFEVTHDITKYSKAKVFEHIGKKTPIAVRFSTVAGESGSADTVRDPRGFAVKFYTEDGNWDLVGNNTPIFFIRDPILFPSFIHSQKRNPQTHLKDPDMVWDFWSLRPESLHQVSFLFSDRGIPDGHRHMNGYGSHTFKLVNANGEAVYCKFHYKTGQGIKNLSVEDAARLSQEDPDYGIRDLFNAIATGKDPSWTFYIQVMTFNQAETFPFNPFDLTRVWPHKDYPLIPVGKLVLNRNPVNYFAEVEQIAFDPSNMPPGIEASPDKMLQGRLFAYPDTHRHRLGPNYLHIPVNCPYRARVANYQRDGPMCMQDNQG…
