# Supplementary material for: Evolution and functional diversification of catalase genes in the green lineage
Source: BMC Genomics. 2022 Jun 1;23:411. doi: 10.1186/s12864-022-08621-6 (PMC9158360; doi:10.1186/s12864-022-08621-6)
Supplement: Supplementary file 9 — Additional file 9: Table S4. The 3D structure predication for three CATs in Arabidopsis. [file 12864_2022_8621_MOESM9_ESM.xlsx]

## Sheet: Sheet1
Table S4. The 3D structure predication for three CATs in Arabidopsis
Proteins	Template	Confidence	Coverage
At_CAT1	c1p81A	1	0.98
At_CAT2	c1p81A	1	0.97
At_CAT3	c1p81A	1	0.97
