# Supplementary material for: Evolution and functional diversification of catalase genes in the green lineage
Source: BMC Genomics. 2022 Jun 1;23:411. doi: 10.1186/s12864-022-08621-6 (PMC9158360; doi:10.1186/s12864-022-08621-6)
Supplement: Supplementary file 10 — Additional file 10: Table S5. Homology matrix of 43 CAT sequences in angiosperms. [file 12864_2022_8621_MOESM10_ESM.xlsx]

## Sheet: Sheet1
Table S5 Homology matrix of 43 CAT sequences in angiosperms
Ac_CatX1	1
Ac_CatX2	0.799	1
Ac_CatX3	0.781	0.907	1
Os_CatA	0.863	0.76	0.745	1
Os_CatC	0.768	0.901	0.851	0.754	1
Os_CatB	0.762	0.882	0.892	0.72	0.836	1
Bd_CatX1	0.741	0.861	0.874	0.704	0.834	0.932	1
Bd_CatX2	0.762	0.899	0.845	0.739	0.946	0.828	0.824	1
Bd_CatX3	0.851	0.741	0.718	0.888	0.743	0.716	0.698	0.72	1
Zm_Cat1	0.764	0.882	0.89	0.731	0.839	0.946	0.923	0.828	0.725	1
Zm_Cat3	0.865	0.737	0.729	0.865	0.723	0.712	0.687	0.71	0.861	0.716	1
Zm_Cat2	0.747	0.851	0.812	0.731	0.874	0.803	0.789	0.872	0.716	0.791	0.712	1
Sb_CatX1	0.758	0.88	0.89	0.723	0.839	0.946	0.938	0.832	0.718	0.973	0.708	0.791	1
Sb_CatX2	0.754	0.878	0.824	0.729	0.911	0.816	0.807	0.899	0.714	0.814	0.708	0.938	0.812	1
Sb_CatX3	0.867	0.747	0.737	0.87	0.735	0.72	0.702	0.723	0.867	0.725	0.954	0.71	0.718	0.714	1
Sl_CatX1	0.77	0.884	0.874	0.735	0.849	0.851	0.839	0.845	0.727	0.843	0.718	0.81	0.847	0.824	0.727	1
Sl_CatX2	0.768	0.872	0.836	0.733	0.849	0.805	0.789	0.847	0.718	0.812	0.706	0.828	0.812	0.836	0.733	0.861	1
Sl_CatX3	0.739	0.781	0.778	0.696	0.749	0.752	0.745	0.749	0.704	0.752	0.685	0.731	0.754	0.741	0.694	0.791	0.768	1
St_CatX1	0.762	0.884	0.876	0.727	0.849	0.851	0.845	0.839	0.723	0.847	0.712	0.81	0.851	0.826	0.725	0.981	0.863	0.783	1
St_CatX2	0.77	0.874	0.839	0.731	0.851	0.807	0.791	0.849	0.72	0.814	0.708	0.828	0.814	0.836	0.735	0.861	0.994	0.764	0.863	1
St_CatX3	0.735	0.776	0.774	0.692	0.743	0.747	0.741	0.741	0.7	0.747	0.683	0.729	0.747	0.743	0.694	0.787	0.762	0.992	0.778	0.758	1
At_CAT2	0.747	0.88	0.867	0.714	0.851	0.836	0.828	0.845	0.704	0.841	0.694	0.801	0.843	0.818	0.712	0.884	0.888	0.766	0.888	0.892	0.762	1
At_CAT1	0.762	0.851	0.855	0.729	0.81	0.816	0.807	0.801	0.723	0.818	0.725	0.787	0.818	0.799	0.735	0.878	0.851	0.764	0.884	0.851	0.764	0.87	1
At_CAT3	0.725	0.768	0.756	0.689	0.747	0.768	0.762	0.739	0.698	0.762	0.679	0.754	0.764	0.756	0.687	0.787	0.776	0.756	0.785	0.774	0.752	0.776	0.791	1
Al_CatX1	0.754	0.882	0.87	0.718	0.853	0.836	0.83	0.847	0.706	0.843	0.696	0.799	0.845	0.818	0.714	0.886	0.89	0.772	0.89	0.89	0.768	0.994	0.876	0.783	1
Al_CatX2	0.758	0.847	0.849	0.727	0.805	0.816	0.803	0.795	0.725	0.814	0.718	0.778	0.814	0.793	0.729	0.876	0.841	0.762	0.878	0.841	0.762	0.861	0.99	0.787	0.867	1
Al_CatX3	0.706	0.743	0.739	0.671	0.727	0.745	0.745	0.718	0.685	0.737	0.665	0.733	0.741	0.731	0.675	0.76	0.745	0.739	0.762	0.743	0.735	0.741	0.76	0.963	0.747	0.756	1
Cr_CatX1	0.762	0.853	0.851	0.729	0.807	0.814	0.812	0.803	0.718	0.816	0.725	0.781	0.82	0.795	0.735	0.882	0.845	0.749	0.876	0.845	0.749	0.867	0.969	0.789	0.874	0.963	0.76	1
Cr_CatX2	0.752	0.882	0.867	0.718	0.853	0.839	0.828	0.847	0.704	0.841	0.696	0.799	0.843	0.818	0.714	0.882	0.886	0.774	0.886	0.886	0.77	0.986	0.874	0.785	0.992	0.865	0.749	0.87	1
Cr_CatX3	0.725	0.772	0.76	0.696	0.756	0.77	0.764	0.747	0.702	0.766	0.683	0.76	0.768	0.76	0.694	0.789	0.781	0.758	0.787	0.778	0.754	0.776	0.789	0.992	0.783	0.785	0.963	0.789	0.785	1
Gm_CAT1/cat2	0.766	0.89	0.867	0.731	0.847	0.843	0.818	0.834	0.72	0.839	0.716	0.826	0.839	0.836	0.729	0.888	0.859	0.76	0.89	0.857	0.76	0.876	0.853	0.772	0.878	0.849	0.745	0.849	0.88	0.772	1
Gm_CAT3	0.768	0.89	0.874	0.731	0.851	0.845	0.82	0.839	0.723	0.841	0.716	0.828	0.841	0.839	0.725	0.888	0.859	0.764	0.89	0.857	0.764	0.87	0.855	0.77	0.872	0.851	0.743	0.849	0.874	0.77	0.986	1
Gm_CAT4	0.76	0.867	0.872	0.718	0.836	0.822	0.82	0.826	0.698	0.822	0.706	0.805	0.828	0.82	0.712	0.878	0.867	0.76	0.882	0.865	0.756	0.865	0.859	0.776	0.867	0.849	0.758	0.863	0.87	0.781	0.899	0.901	1
Gm_CAT5	0.762	0.87	0.874	0.723	0.839	0.826	0.824	0.828	0.702	0.826	0.712	0.807	0.832	0.822	0.718	0.882	0.872	0.764	0.886	0.87	0.76	0.87	0.863	0.781	0.872	0.853	0.76	0.867	0.874	0.785	0.894	0.894	0.99	1
Car_CatX1	0.77	0.87	0.872	0.723	0.843	0.828	0.814	0.83	0.71	0.832	0.714	0.805	0.828	0.816	0.723	0.884	0.863	0.76	0.888	0.87	0.756	0.88	0.847	0.772	0.882	0.836	0.743	0.849	0.88	0.77	0.901	0.901	0.923	0.921	1
Tp_CatX1	0.77	0.861	0.861	0.716	0.834	0.828	0.816	0.822	0.708	0.83	0.716	0.803	0.828	0.81	0.723	0.876	0.847	0.764	0.874	0.849	0.762	0.857	0.843	0.768	0.857	0.836	0.741	0.849	0.859	0.77	0.886	0.892	0.909	0.909	0.928	1
Mt_CatX1	0.768	0.861	0.867	0.727	0.834	0.836	0.83	0.82	0.712	0.836	0.714	0.801	0.839	0.81	0.725	0.886	0.861	0.772	0.888	0.861	0.768	0.874	0.859	0.785	0.876	0.849	0.758	0.861	0.876	0.787	0.892	0.896	0.932	0.934	0.94	0.954	1
Ca_CatX1	0.772	0.884	0.878	0.741	0.863	0.855	0.853	0.849	0.737	0.861	0.714	0.822	0.863	0.836	0.731	0.925	0.861	0.789	0.928	0.861	0.785	0.888	0.882	0.783	0.89	0.876	0.756	0.88	0.886	0.785	0.878	0.878	0.867	0.872	0.874	0.861	0.872	1
Ca_CatX2	0.764	0.87	0.841	0.729	0.853	0.812	0.791	0.845	0.714	0.807	0.706	0.834	0.803	0.847	0.729	0.861	0.967	0.76	0.863	0.967	0.758	0.878	0.853	0.776	0.884	0.847	0.745	0.847	0.882	0.781	0.861	0.861	0.865	0.87	0.867	0.851	0.865	0.859	1
Ca_CatX3	0.749	0.801	0.789	0.7	0.768	0.766	0.756	0.768	0.704	0.766	0.696	0.745	0.768	0.756	0.704	0.814	0.795	0.961	0.805	0.791	0.952	0.787	0.778	0.77	0.793	0.774	0.754	0.766	0.795	0.772	0.781	0.781	0.778	0.783	0.781	0.774	0.791	0.799	0.783	1
Np_Cat1	0.774	0.88	0.841	0.733	0.859	0.816	0.793	0.849	0.718	0.81	0.71	0.83	0.81	0.843	0.733	0.861	0.963	0.766	0.863	0.961	0.76	0.872	0.845	0.785	0.878	0.839	0.754	0.839	0.878	0.789	0.863	0.861	0.861	0.865	0.863	0.843	0.859	0.863	0.959	0.791	1
Np_Cat3	0.768	0.886	0.884	0.729	0.849	0.841	0.834	0.843	0.712	0.843	0.71	0.81	0.845	0.83	0.727	0.928	0.874	0.791	0.932	0.876	0.787	0.89	0.882	0.778	0.892	0.876	0.756	0.878	0.888	0.781	0.876	0.88	0.89	0.894	0.892	0.876	0.892	0.923	0.874	0.816	0.872	1
Np_Cat2	0.739	0.793	0.783	0.692	0.754	0.766	0.747	0.762	0.687	0.76	0.692	0.733	0.764	0.741	0.689	0.807	0.778	0.923	0.801	0.774	0.917	0.772	0.772	0.762	0.778	0.766	0.747	0.758	0.781	0.764	0.776	0.781	0.764	0.768	0.766	0.762	0.772	0.793	0.77	0.942	0.776	0.799	1
Similarity range: 66.50%~99.40%
