# Supplementary material for: Evolution and functional diversification of catalase genes in the green lineage
Source: BMC Genomics. 2022 Jun 1;23:411. doi: 10.1186/s12864-022-08621-6 (PMC9158360; doi:10.1186/s12864-022-08621-6)
Supplement: Supplementary file 11 — Additional file 11: Table S6. The identity level of CATs in specific higher plants. [file 12864_2022_8621_MOESM11_ESM.xlsx]

## Sheet: Sheet1
Table S6 The identity level of CATs in specific higher plants.
Species	Gene	Similarity
Ananas comosus	Ac_CatX1	0.9004
	Ac_CatX2
	Ac_CatX3
Brachypodium distachyon	Bd_CatX1	0.8604
	Bd_CatX2
	Bd_CatX3
Oryza sativa	Os_CatA	0.8333
	Os_CatB
	Os_CatC
Zea mays	Zm_Cat1	0.8263
	Zm_Cat2
	Zm_Cat3
Sorghum bicolor	Sb_CatX1	0.8384
	Sb_CatX2
	Sb_CatX3
Nicotiana plumbaginifolia	Np_Cat1	0.8828
	Np_Cat2
	Np_Cat3
Capsicum annuum	Ca_CatX1	0.8766
	Ca_CatX2
	Ca_CatX3
Solanum lycopersicum	Sl_CatX1	0.8821
	Sl_CatX2
	Sl_CatX3
Solanum tuberosum	St_CatX1	0.8808
	St_CatX2
	St_CatX3
Capsella rubella	Cr_CatX1	0.8862
	Cr_CatX2
	Cr_CatX3
Arabidopsis lyrata	Al_CatX1	0.8541
	Al_CatX2
	Al_CatX3
Arabidopsis thaliana	At_CAT1	89.02
	At_CAT2
	At_CAT3
Glycine max	Gm_CAT1/cat2	0.9482
	Gm_CAT3
	Gm_CAT4
	Gm_CAT5
