# Supplementary material for: Evolution and functional diversification of catalase genes in the green lineage
Source: BMC Genomics. 2022 Jun 1;23:411. doi: 10.1186/s12864-022-08621-6 (PMC9158360; doi:10.1186/s12864-022-08621-6)
Supplement: Supplementary file 12 — Additional file 12: Table S7. The sequence identity of CATs in Solanaceae, Brassicaceae and Fabaceae. [file 12864_2022_8621_MOESM12_ESM.xlsx]

## Sheet: Sheet1
Table S7 The sequence identity of CATs in Solanaceae, Brassicaceae and Fabaceae.
Family	Species	Similarity
Solanaceae	N. plumbaginifolia	0.8713
	C. annuum
	S. lycopersicum
	S. tuberosum
Brassicaceae	C. rubella	0.8733
	A. thaliana
	A. lyrata
Fabaceae	G. max	0.9477
	C. arietinum
	T. pratense
	M. truncatula
